# Supplementary material for: Event classification from the Urdu language text on social media
Source: PeerJ Comput Sci. 2021 Nov 18;7:e775. doi: 10.7717/peerj-cs.775 (PMC8627225; doi:10.7717/peerj-cs.775)
Supplement: Supplemental Information 7 [file peerj-cs-07-775-s007.txt]

textual_features,category
پیرس مسلم نوجوان بچے بچانے کیلئے جان کھیل	تارکین وطن فرانس پہنچے ,	3
پیرس مسلم نوجوان بچے بچانے کیلئے جان کھیل	کے نیچے جمع تھے ,	3
پیرس مسلم نوجوان بچے بچانے کیلئے جان کھیل	بچانے کے لیے بھاگا‘ ,	3
برسلز فلسطینوں اسرائیلی مظالم خلاف انوکھا احتجاج	رکھ کر احتجاج کیا ,	6
برسلز فلسطینوں اسرائیلی مظالم خلاف انوکھا احتجاج	رکھ کر احتجاج کیا ,	6
برسلز فلسطینوں اسرائیلی مظالم خلاف انوکھا احتجاج	کا مطالبہ بھی کیا ,	6
برسلز فلسطینوں اسرائیلی مظالم خلاف انوکھا احتجاج	کے خلاف آواز اٹھائیں ,	6
برسلز فلسطینوں اسرائیلی مظالم خلاف انوکھا احتجاج	شہید کر چکی ہے ,	6
برمنگھم طوفانی بارشوں سیلابی صورتحال، شخص ہلاک	ڈوب کر ہلاک ہوگیا ,	10
برمنگھم طوفانی بارشوں سیلابی صورتحال، شخص ہلاک	گاڑیاں بھی ڈوب گئیں ,	10
برمنگھم طوفانی بارشوں سیلابی صورتحال، شخص ہلاک	جاری کر رکھی ہے ,	10
برمنگھم طوفانی بارشوں سیلابی صورتحال، شخص ہلاک	کے علاقے زیادہ متاثرہوئے ,	10
برمنگھم طوفانی بارشوں سیلابی صورتحال، شخص ہلاک	جاری کر رکھی ہیں ,	10
نجم سیٹھی انگلش کرکٹ بورڈ چیئرمین درخواست لیڈز ٹیسٹ دیکھیں	ٹیسٹ میچ دیکھیں گے ,	1
نجم سیٹھی انگلش کرکٹ بورڈ چیئرمین درخواست لیڈز ٹیسٹ دیکھیں	پہلا ٹیسٹ دیکھا تھا ,	1
نجم سیٹھی انگلش کرکٹ بورڈ چیئرمین درخواست لیڈز ٹیسٹ دیکھیں	بھی ملاقات کی تھی ,	1
نجم سیٹھی انگلش کرکٹ بورڈ چیئرمین درخواست لیڈز ٹیسٹ دیکھیں	ساتھ ہیڈنگلے ٹیسٹ دیکھیں ,	1
نجم سیٹھی انگلش کرکٹ بورڈ چیئرمین درخواست لیڈز ٹیسٹ دیکھیں	کا فیصلہ کیا ہے ,	1
نجم سیٹھی انگلش کرکٹ بورڈ چیئرمین درخواست لیڈز ٹیسٹ دیکھیں	کے سبب ممکن ہوا ,	1
نجم سیٹھی انگلش کرکٹ بورڈ چیئرمین درخواست لیڈز ٹیسٹ دیکھیں	ضرور بات ہو گی ,	1
احد چیمہ خلاف کیس اہم پیش رفت، نیب چھپائی رقم برآمد کرلی	برآمد کر لی ہے ,	5
احد چیمہ خلاف کیس اہم پیش رفت، نیب چھپائی رقم برآمد کرلی	روپے برآمد کر لیے ,	5
احد چیمہ خلاف کیس اہم پیش رفت، نیب چھپائی رقم برآمد کرلی	روپے کے قریب ہے ,	5
احد چیمہ خلاف کیس اہم پیش رفت، نیب چھپائی رقم برآمد کرلی	کو گرفتار کیا تھا ,	5
احد چیمہ خلاف کیس اہم پیش رفت، نیب چھپائی رقم برآمد کرلی	کا ٹھیکا دیا تھا ,	5
احد چیمہ خلاف کیس اہم پیش رفت، نیب چھپائی رقم برآمد کرلی	کر کے دیا گیا ,	5
احد چیمہ خلاف کیس اہم پیش رفت، نیب چھپائی رقم برآمد کرلی	مناسب قرار دیا تھا ,	5
احد چیمہ خلاف کیس اہم پیش رفت، نیب چھپائی رقم برآمد کرلی	فادر قرار دے دیا ,	5
احد چیمہ خلاف کیس اہم پیش رفت، نیب چھپائی رقم برآمد کرلی	شریف کی جان ہے ,	5
ناصر محمود کھوسہ نگراں وزیراعلیٰ پنجاب نامزد	اتفاق ہو گیا ہے ,	5
ناصر محمود کھوسہ نگراں وزیراعلیٰ پنجاب نامزد	کا نام تجویز کیا ,	5
ناصر محمود کھوسہ نگراں وزیراعلیٰ پنجاب نامزد	رائے ہو گیا ہے ,	5
ناصر محمود کھوسہ نگراں وزیراعلیٰ پنجاب نامزد	وزیراعلیٰ پنجاب ہوں گے ,	5
ناصر محمود کھوسہ نگراں وزیراعلیٰ پنجاب نامزد	دیتے ہوئے قبول کیا ,	5
ناصر محمود کھوسہ نگراں وزیراعلیٰ پنجاب نامزد	چھٹے کامن سے ہے ,	5
ناصر محمود کھوسہ نگراں وزیراعلیٰ پنجاب نامزد	سے ا سپیشلائزیشن کی ,	5
ناصر محمود کھوسہ نگراں وزیراعلیٰ پنجاب نامزد	پنجاب تعینات کیا گیا ,	5
ناصر محمود کھوسہ نگراں وزیراعلیٰ پنجاب نامزد	اس عہدے پر رہے ,	5
ناصر محمود کھوسہ نگراں وزیراعلیٰ پنجاب نامزد	سیکریٹری فنانس تعینات ہوئے ,	5
ناصر محمود کھوسہ نگراں وزیراعلیٰ پنجاب نامزد	بعد ریٹائرڈ ہو گئے ,	5
ناصر محمود کھوسہ نگراں وزیراعلیٰ پنجاب نامزد	پاکستان واپس پہنچے ہیں ,	5
ناصر محمود کھوسہ نگراں وزیراعلیٰ پنجاب نامزد	آئی اے ریٹائر ہوئے ,	5
پہلی اننگز انگلش کپتان وکٹ کامیابی تھی حسن علی	کی خوشی بھی ہے ,	1
پہلی اننگز انگلش کپتان وکٹ کامیابی تھی حسن علی	وکٹ نہ لے سکے ,	1
پہلی اننگز انگلش کپتان وکٹ کامیابی تھی حسن علی	بھی جا لگی تھی ,	1
پہلی اننگز انگلش کپتان وکٹ کامیابی تھی حسن علی	کھیلنے سے باز رکھا ,	1
پہلی اننگز انگلش کپتان وکٹ کامیابی تھی حسن علی	اہم کردار نبھایا تھا ,	1
بابر اعظم کل لندن لاہور روانہ	کی فلائٹ لیں گے ,	1
بابر اعظم کل لندن لاہور روانہ	سے دور ہوگئے ہیں ,	1
بابر اعظم کل لندن لاہور روانہ	روانہ ہو رہی ہے ,	1
بابر اعظم کل لندن لاہور روانہ	کی درخواست نہیں دی ,	1
بابر اعظم کل لندن لاہور روانہ	ہیڈنگلے میں شروع ہوگا ,	1
سرفراز مخالفین ناقدین جواب ٹیم کارکردگی دیا، معین خان	کارکردگی سے دیا ہے ,	1
سرفراز مخالفین ناقدین جواب ٹیم کارکردگی دیا، معین خان	سے ہمکنار کرایا ہے ,	1
سرفراز مخالفین ناقدین جواب ٹیم کارکردگی دیا، معین خان	سے روکنا مشکل ہوگا ,	1
سرفراز مخالفین ناقدین جواب ٹیم کارکردگی دیا، معین خان	ٹیم تشکیل دینا ہوگی ,	1
سرفراز مخالفین ناقدین جواب ٹیم کارکردگی دیا، معین خان	کے کپتان بھی ہیں ,	1
سرفراز مخالفین ناقدین جواب ٹیم کارکردگی دیا، معین خان	نے زبردست کارکردگی دکھائی ,	1
سرفراز مخالفین ناقدین جواب ٹیم کارکردگی دیا، معین خان	پر نادم ہوں گے ,	1
سرفراز مخالفین ناقدین جواب ٹیم کارکردگی دیا، معین خان	رکھنے کی ضرورت ہے ,	1
پیسہ لوٹنا 5 ارب ڈالر پیشکش ٹھکرا ایٹمی دھماکے کرتا،نواز شریف	منتخب وزیراعظم ڈٹا رہا ,	5
پیسہ لوٹنا 5 ارب ڈالر پیشکش ٹھکرا ایٹمی دھماکے کرتا،نواز شریف	سے نہیں دیکھ سکتا ,	5
پیسہ لوٹنا 5 ارب ڈالر پیشکش ٹھکرا ایٹمی دھماکے کرتا،نواز شریف	بھی بہت مضبوط ہے ,	5
پیسہ لوٹنا 5 ارب ڈالر پیشکش ٹھکرا ایٹمی دھماکے کرتا،نواز شریف	ایٹمی دھماکے نہ کرو ,	5
پیسہ لوٹنا 5 ارب ڈالر پیشکش ٹھکرا ایٹمی دھماکے کرتا،نواز شریف	جیب میں ڈال لیتا ,	5
پیسہ لوٹنا 5 ارب ڈالر پیشکش ٹھکرا ایٹمی دھماکے کرتا،نواز شریف	ہمارا حق بنتا ہے ,	5
پیسہ لوٹنا 5 ارب ڈالر پیشکش ٹھکرا ایٹمی دھماکے کرتا،نواز شریف	سے متفق نہیں تھے ,	5
پیسہ لوٹنا 5 ارب ڈالر پیشکش ٹھکرا ایٹمی دھماکے کرتا،نواز شریف	کلنٹن کو آگاہ کیا ,	5
پیسہ لوٹنا 5 ارب ڈالر پیشکش ٹھکرا ایٹمی دھماکے کرتا،نواز شریف	وزیراعظم نے ہی کیے ,	5
پیسہ لوٹنا 5 ارب ڈالر پیشکش ٹھکرا ایٹمی دھماکے کرتا،نواز شریف	کی سزا دی گئی ,	5
نواز شریف ہاتھ ملانے کوشش سیکیورٹی لیگی کارکن تشدد	اہلکاروں نے پٹائی لگادی ,	5
نواز شریف ہاتھ ملانے کوشش سیکیورٹی لیگی کارکن تشدد	ملانے کی کوشش کی ,	5
نواز شریف ہاتھ ملانے کوشش سیکیورٹی لیگی کارکن تشدد	پٹائی شروع کر دی ,	5
نواز شریف ہاتھ ملانے کوشش سیکیورٹی لیگی کارکن تشدد	سے منع کرتے رہے ,	5
نواز شریف ہاتھ ملانے کوشش سیکیورٹی لیگی کارکن تشدد	کا اظہار بھی کیا ,	5
نواز شریف ہاتھ ملانے کوشش سیکیورٹی لیگی کارکن تشدد	درمیان رشتے کو سمجھیں ,	5
لاہور عمرے ادائیگی کیلئے میاں بیوی 3 کلو ہیروئن برآمد	کلو ہیروئن برآمد کرلی ,	6
لاہور عمرے ادائیگی کیلئے میاں بیوی 3 کلو ہیروئن برآمد	کوشش ناکام بنا دی ,	6
لاہور عمرے ادائیگی کیلئے میاں بیوی 3 کلو ہیروئن برآمد	لاکھوں روپے بنتی ہے ,	6
لاہور عمرے ادائیگی کیلئے میاں بیوی 3 کلو ہیروئن برآمد	کر دیا گیا ہے ,	6
عمران خان منظور آفریدی نام مسترد	ڈراپ کردیا گیا ہے ,	5
عمران خان منظور آفریدی نام مسترد	دینے کی ہدایت کی ,	5
عمران خان منظور آفریدی نام مسترد	آفریدی کے بھائی ہیں ,	5
عمران خان منظور آفریدی نام مسترد	ہی ڈراپ ہوا ہے ,	5
عمران خان منظور آفریدی نام مسترد	کے درمیان مشاورت ہوگی ,	5
عمران خان منظور آفریدی نام مسترد	کیا ہم نے نہیں ,	5
عمران خان منظور آفریدی نام مسترد	اعتراض کیا گیا تھا ,	5
عمران خان منظور آفریدی نام مسترد	آفریدی کے بھائی ہے ,	5
عمران خان منظور آفریدی نام مسترد	فاٹا سے سینٹر ہیں ,	5
2013 مہنگائی شرح 7.75 فیصد آج 3.77 فیصد ہے، وزیراعظم	پر آ گئی ہے ,	2
2013 مہنگائی شرح 7.75 فیصد آج 3.77 فیصد ہے، وزیراعظم	نمایاں کمی آئی ہے ,	2
2013 مہنگائی شرح 7.75 فیصد آج 3.77 فیصد ہے، وزیراعظم	20 فیصد پر آئیں ,	2
2013 مہنگائی شرح 7.75 فیصد آج 3.77 فیصد ہے، وزیراعظم	نسبت کمی آئی ہے ,	2
2013 مہنگائی شرح 7.75 فیصد آج 3.77 فیصد ہے، وزیراعظم	5.4 میلن ٹن تھی ,	2
2013 مہنگائی شرح 7.75 فیصد آج 3.77 فیصد ہے، وزیراعظم	میں 6.4 فیصد ہے ,	2
2013 مہنگائی شرح 7.75 فیصد آج 3.77 فیصد ہے، وزیراعظم	تک پہنچ چکے ہیں ,	2
2013 مہنگائی شرح 7.75 فیصد آج 3.77 فیصد ہے، وزیراعظم	پر آ چکی ہے ,	2
2013 مہنگائی شرح 7.75 فیصد آج 3.77 فیصد ہے، وزیراعظم	آج 1641 ڈالر ہے ,	2
2013 مہنگائی شرح 7.75 فیصد آج 3.77 فیصد ہے، وزیراعظم	65 فیصد اضافہ ہوا ,	2
2013 مہنگائی شرح 7.75 فیصد آج 3.77 فیصد ہے، وزیراعظم	6.5 ہو چکی ہے ,	2
لارڈز ٹیسٹ سلو اوور ریٹ ، پاکستان ٹیم جرمانہ	پر جرمانہ کر دیا ,	1
لارڈز ٹیسٹ سلو اوور ریٹ ، پاکستان ٹیم جرمانہ	برتری حاصل کی تھی ,	1
لارڈز ٹیسٹ سلو اوور ریٹ ، پاکستان ٹیم جرمانہ	جرمانہ عائد کیا ہے ,	1
لارڈز ٹیسٹ سلو اوور ریٹ ، پاکستان ٹیم جرمانہ	ٹیسٹ رینکنگ جاری کردی ,	1
لارڈز ٹیسٹ سلو اوور ریٹ ، پاکستان ٹیم جرمانہ	عائد کیا جاتا ہے ,	1
لارڈز ٹیسٹ سلو اوور ریٹ ، پاکستان ٹیم جرمانہ	سامنا کرنا پڑا ہے ,	1
لارڈز ٹیسٹ سلو اوور ریٹ ، پاکستان ٹیم جرمانہ	سامنا کرنا پڑے گا ,	1
لارڈز ٹیسٹ کامیابی پاکستانی بولرز ریکنگ بہتری	رینکنگ جاری کر دی ,	1
لارڈز ٹیسٹ کامیابی پاکستانی بولرز ریکنگ بہتری	پر آ گئے ہیں ,	1
لارڈز ٹیسٹ کامیابی پاکستانی بولرز ریکنگ بہتری	پوزیشن پر آگئے ہیں ,	1
لارڈز ٹیسٹ کامیابی پاکستانی بولرز ریکنگ بہتری	پہلے نمبر پر ہیں ,	1
لارڈز ٹیسٹ کامیابی پاکستانی بولرز ریکنگ بہتری	سے بھی نیچے ہیں ,	1
لارڈز ٹیسٹ کامیابی پاکستانی بولرز ریکنگ بہتری	پوزیشن پر آگئے ہیں ,	1
لارڈز ٹیسٹ کامیابی پاکستانی بولرز ریکنگ بہتری	پر چلا جائے گا ,	1
لارڈز ٹیسٹ کامیابی پاکستانی بولرز ریکنگ بہتری	تبدیلی نہیں آئے گی ,	1
لارڈز ٹیسٹ کامیابی پاکستانی بولرز ریکنگ بہتری	لیڈز میں شروع ہوگا ,	1
ناصرالملک نگراں وزیراعظم پی ٹی آئی، این پی دیگر جماعتوں خیرمقدم	کا خیرمقدم کیا ہے ,	5
ناصرالملک نگراں وزیراعظم پی ٹی آئی، این پی دیگر جماعتوں خیرمقدم	ہوئے انہیں مبارکباد دی ,	5
ناصرالملک نگراں وزیراعظم پی ٹی آئی، این پی دیگر جماعتوں خیرمقدم	اظہار بھی کرتے ہیں ,	5
ناصرالملک نگراں وزیراعظم پی ٹی آئی، این پی دیگر جماعتوں خیرمقدم	آئند قرار دیا ہے ,	5
ناصرالملک نگراں وزیراعظم پی ٹی آئی، این پی دیگر جماعتوں خیرمقدم	کردار ادا کریں گے ,	5
ناصرالملک نگراں وزیراعظم پی ٹی آئی، این پی دیگر جماعتوں خیرمقدم	نامزدگی خوش آئند ہے ,	5
ناصرالملک نگراں وزیراعظم پی ٹی آئی، این پی دیگر جماعتوں خیرمقدم	جمہوریت کی فتح ہے ,	5
ناصرالملک نگراں وزیراعظم پی ٹی آئی، این پی دیگر جماعتوں خیرمقدم	پر یقین رکھتے ہیں ,	5
ناصرالملک نگراں وزیراعظم پی ٹی آئی، این پی دیگر جماعتوں خیرمقدم	انعقاد یقینی بنائیں گے ,	5
ناصرالملک نگراں وزیراعظم پی ٹی آئی، این پی دیگر جماعتوں خیرمقدم	اثر مرتب نہ ہو ,	5
جسٹس (ر) ناصرالملک ہیں؟	منصب پر فائز رہے ,	5
جسٹس (ر) ناصرالملک ہیں؟	پشاور سے گریجویشن کیا ,	5
جسٹس (ر) ناصرالملک ہیں؟	صدر منتخب ہو ئے ,	5
جسٹس (ر) ناصرالملک ہیں؟	جج مقرر کیا گیا ,	5
جسٹس (ر) ناصرالملک ہیں؟	میں بھی شامل تھے ,	5
جسٹس (ر) ناصرالملک ہیں؟	منصب پر بحال ہوئے ,	5
جسٹس (ر) ناصرالملک ہیں؟	بینچوں کا حصہ رہے ,	5
جسٹس (ر) ناصرالملک ہیں؟	سربراہ بھی وہی تھے ,	5
جسٹس (ر) ناصرالملک ہیں؟	منصب پر فائز رہے ,	5
اداکارہ عتیق الرحمان بیوی ہیں، عدالت 9 سال فیصلہ سنا	بیوی قرار دے دیا ,	8
اداکارہ عتیق الرحمان بیوی ہیں، عدالت 9 سال فیصلہ سنا	ہوئے آج فیصلہ سنادیا ,	8
اداکارہ عتیق الرحمان بیوی ہیں، عدالت 9 سال فیصلہ سنا	پر مبنی قرار دیا ,	8
اداکارہ عتیق الرحمان بیوی ہیں، عدالت 9 سال فیصلہ سنا	کی تصدیق بھی کی ,	8
اداکارہ عتیق الرحمان بیوی ہیں، عدالت 9 سال فیصلہ سنا	گھر سے شروع ہوا ,	8
اداکارہ عتیق الرحمان بیوی ہیں، عدالت 9 سال فیصلہ سنا	میں چیلنج کیا تھا ,	8
اداکارہ عتیق الرحمان بیوی ہیں، عدالت 9 سال فیصلہ سنا	دستاویزات بھی موجود نہیں ,	8
سندھ خیبرپختونخوا اسمبلیاں مدت تحلیل	کے بعد تحلیل ہوگئیں ,	5
سندھ خیبرپختونخوا اسمبلیاں مدت تحلیل	کی صدارت میں ہوا ,	5
سندھ خیبرپختونخوا اسمبلیاں مدت تحلیل	کام کی ضرورت ہے ,	5
سندھ خیبرپختونخوا اسمبلیاں مدت تحلیل	پلوں سے جڑے ہیں ,	5
سندھ خیبرپختونخوا اسمبلیاں مدت تحلیل	ہم آہنگی پروان چڑھی ,	5
سندھ خیبرپختونخوا اسمبلیاں مدت تحلیل	داریاں نبھاتے رہیں گے ,	5
سندھ خیبرپختونخوا اسمبلیاں مدت تحلیل	فوٹو سیشن بھی ہوا ,	5
سندھ خیبرپختونخوا اسمبلیاں مدت تحلیل	کرنے پر معافی مانگی ,	5
سندھ خیبرپختونخوا اسمبلیاں مدت تحلیل	اس کی مرضی ہے ,	5
سندھ خیبرپختونخوا اسمبلیاں مدت تحلیل	پڑھنا لکھنا آنا چاہیے ,	5
سندھ خیبرپختونخوا اسمبلیاں مدت تحلیل	بڑی پریشانی ہوتی ہے ,	5
سندھ خیبرپختونخوا اسمبلیاں مدت تحلیل	مردوں کو پسند نہیں ,	5
سندھ خیبرپختونخوا اسمبلیاں مدت تحلیل	رسائی قانون شامل ہیں ,	5
سندھ خیبرپختونخوا اسمبلیاں مدت تحلیل	منصوبے زیر تعمیر ہیں ,	5
سندھ خیبرپختونخوا اسمبلیاں مدت تحلیل	ناکامی سمجھی جاتی ہے ,	5
سندھ خیبرپختونخوا اسمبلیاں مدت تحلیل	سے راہیں جدا کیں ,	5
سندھ خیبرپختونخوا اسمبلیاں مدت تحلیل	کی نذر ہوگیا تھا ,	5
سندھ خیبرپختونخوا اسمبلیاں مدت تحلیل	بعد تحلیل ہوں گی ,	5
سن شائن 5 برس ہوگیا، خیال 9 برس ہے شاہ رخ	سالگرہ منا رہے ہیں ,	8
سن شائن 5 برس ہوگیا، خیال 9 برس ہے شاہ رخ	سالگرہ کی مبارکباد دی ,	8
سن شائن 5 برس ہوگیا، خیال 9 برس ہے شاہ رخ	یہ مت بتائیے گا ,	8
سن شائن 5 برس ہوگیا، خیال 9 برس ہے شاہ رخ	پیار بھی کرنا چاہیے ,	8
سن شائن 5 برس ہوگیا، خیال 9 برس ہے شاہ رخ	شیئر کرکے مبارکباد دی ,	8
سن شائن 5 برس ہوگیا، خیال 9 برس ہے شاہ رخ	بیٹا ابرام شامل ہے ,	8
ایون فیلڈ ریفرنس نواز شریف مریم نواز بیان	مکمل بیان قلمبند کرادیا ,	9
ایون فیلڈ ریفرنس نواز شریف مریم نواز بیان	عدالت میں موجود رہے ,	9
ایون فیلڈ ریفرنس نواز شریف مریم نواز بیان	سوالات کے جواب دیے ,	9
ایون فیلڈ ریفرنس نواز شریف مریم نواز بیان	نہ کوئی اور نفع ,	9
ایون فیلڈ ریفرنس نواز شریف مریم نواز بیان	میں کوئی حقیقت نہیں ,	9
ایون فیلڈ ریفرنس نواز شریف مریم نواز بیان	شکوک پیدا ہوتے ہیں ,	9
ایون فیلڈ ریفرنس نواز شریف مریم نواز بیان	سے محروم کیا گیا ,	9
ایون فیلڈ ریفرنس نواز شریف مریم نواز بیان	سکتا ہے یا نہیں ,	9
ایون فیلڈ ریفرنس نواز شریف مریم نواز بیان	غیر متعلقہ دستاویزات ہیں ,	9
ایون فیلڈ ریفرنس نواز شریف مریم نواز بیان	نہ کوئی اور نفع ,	9
ایون فیلڈ ریفرنس نواز شریف مریم نواز بیان	بھی کوئی تعلق نہیں ,	9
ایون فیلڈ ریفرنس نواز شریف مریم نواز بیان	روزاپنا بیان قلمبند کرایا ,	9
ایون فیلڈ ریفرنس نواز شریف مریم نواز بیان	کے جواب دیے تھے ,	9
ایون فیلڈ ریفرنس نواز شریف مریم نواز بیان	کے جواب دیں گے ,	9
ایون فیلڈ ریفرنس نواز شریف مریم نواز بیان	انویسمنٹ سے متعلق ہیں ,	9
ایون فیلڈ ریفرنس نواز شریف مریم نواز بیان	کو ملزم ٹھہرایا گیا ,	9
ایون فیلڈ ریفرنس نواز شریف مریم نواز بیان	نامزد کیا گیا ہے ,	9
ایون فیلڈ ریفرنس نواز شریف مریم نواز بیان	کیس الگ کرچکی ہے ,	9
ایون فیلڈ ریفرنس نواز شریف مریم نواز بیان	قرار دیا گیا ہے ,	9
ایون فیلڈ ریفرنس نواز شریف مریم نواز بیان	(ر) صفدر نامزد ہیں ,	9
جتنا مذاق طیارہ ہائی جیک کیس اتنا مضحکہ خیز موجودہ مقدمہ ہے، نواز شریف	خیز موجودہ مقدمہ ہے ,	5
جتنا مذاق طیارہ ہائی جیک کیس اتنا مضحکہ خیز موجودہ مقدمہ ہے، نواز شریف	آج بھی یہی ہیں ,	5
جتنا مذاق طیارہ ہائی جیک کیس اتنا مضحکہ خیز موجودہ مقدمہ ہے، نواز شریف	کوئی منزل نہیں ہے ,	5
جتنا مذاق طیارہ ہائی جیک کیس اتنا مضحکہ خیز موجودہ مقدمہ ہے، نواز شریف	منصوبہ مکمل کیا ہے ,	5
جتنا مذاق طیارہ ہائی جیک کیس اتنا مضحکہ خیز موجودہ مقدمہ ہے، نواز شریف	وے بن رہی ہے ,	5
جتنا مذاق طیارہ ہائی جیک کیس اتنا مضحکہ خیز موجودہ مقدمہ ہے، نواز شریف	بجلی دے رہے ہیں ,	5
جتنا مذاق طیارہ ہائی جیک کیس اتنا مضحکہ خیز موجودہ مقدمہ ہے، نواز شریف	تو اور کام کرتے ,	5
جتنا مذاق طیارہ ہائی جیک کیس اتنا مضحکہ خیز موجودہ مقدمہ ہے، نواز شریف	کہے اچھا نام ہے ,	5
جتنا مذاق طیارہ ہائی جیک کیس اتنا مضحکہ خیز موجودہ مقدمہ ہے، نواز شریف	کرانے والی بات ہے ,	5
جتنا مذاق طیارہ ہائی جیک کیس اتنا مضحکہ خیز موجودہ مقدمہ ہے، نواز شریف	بھی پڑھ کر سنایا ,	5
ایٹمی دھماکوں کو20 سال مکمل، پاکستان نیوکلیئر سپلائرز گروپ شمولیت کاخواہشمند	کا خواہش مند ہے ,	5
ایٹمی دھماکوں کو20 سال مکمل، پاکستان نیوکلیئر سپلائرز گروپ شمولیت کاخواہشمند	کا خواہش مند ہے ,	5
ایٹمی دھماکوں کو20 سال مکمل، پاکستان نیوکلیئر سپلائرز گروپ شمولیت کاخواہشمند	ایٹمی تجربات کرنا پڑے ,	5
ایٹمی دھماکوں کو20 سال مکمل، پاکستان نیوکلیئر سپلائرز گروپ شمولیت کاخواہشمند	ایٹمی ٹیکنالوجی موجود ہے ,	5
ایٹمی دھماکوں کو20 سال مکمل، پاکستان نیوکلیئر سپلائرز گروپ شمولیت کاخواہشمند	پر عمل پیرا ہے ,	5
ایٹمی دھماکوں کو20 سال مکمل، پاکستان نیوکلیئر سپلائرز گروپ شمولیت کاخواہشمند	میں شامل کروالیا تھا ,	5
ایٹمی دھماکوں کو20 سال مکمل، پاکستان نیوکلیئر سپلائرز گروپ شمولیت کاخواہشمند	پر منایا جاتا ہے ,	5
سپریم کورٹ سابق چیف جسٹس ناصرالملک نگراں وزیراعظم نامزد	نام کا اعلان کردیا ,	5
سپریم کورٹ سابق چیف جسٹس ناصرالملک نگراں وزیراعظم نامزد	صادق بھی موجود تھے ,	5
سپریم کورٹ سابق چیف جسٹس ناصرالملک نگراں وزیراعظم نامزد	پر اتفاق کیا گیا ,	5
سپریم کورٹ سابق چیف جسٹس ناصرالملک نگراں وزیراعظم نامزد	سب کے سامنے ہے ,	5
سپریم کورٹ سابق چیف جسٹس ناصرالملک نگراں وزیراعظم نامزد	جماعت کا مشکور ہوں ,	5
سپریم کورٹ سابق چیف جسٹس ناصرالملک نگراں وزیراعظم نامزد	اور قابل احترام ہیں ,	5
سپریم کورٹ سابق چیف جسٹس ناصرالملک نگراں وزیراعظم نامزد	بہت اہم الیکشن ہوگا ,	5
سپریم کورٹ سابق چیف جسٹس ناصرالملک نگراں وزیراعظم نامزد	کا آغاز کرے گی ,	5
سپریم کورٹ سابق چیف جسٹس ناصرالملک نگراں وزیراعظم نامزد	نام تجویز کیے تھے ,	5
سپریم کورٹ سابق چیف جسٹس ناصرالملک نگراں وزیراعظم نامزد	پشاور سے گریجویشن کیا ,	5
سپریم کورٹ سابق چیف جسٹس ناصرالملک نگراں وزیراعظم نامزد	صدر منتخب ہو ئے ,	5
سپریم کورٹ سابق چیف جسٹس ناصرالملک نگراں وزیراعظم نامزد	جج مقرر کیا گیا ,	5
سپریم کورٹ سابق چیف جسٹس ناصرالملک نگراں وزیراعظم نامزد	میں بھی شامل تھے ,	5
سپریم کورٹ سابق چیف جسٹس ناصرالملک نگراں وزیراعظم نامزد	منصب پر بحال ہوئے ,	5
سپریم کورٹ سابق چیف جسٹس ناصرالملک نگراں وزیراعظم نامزد	بینچوں کا حصہ رہے ,	5
سپریم کورٹ سابق چیف جسٹس ناصرالملک نگراں وزیراعظم نامزد	سربراہ بھی وہی تھے ,	5
سپریم کورٹ سابق چیف جسٹس ناصرالملک نگراں وزیراعظم نامزد	منصب پر فائز رہے ,	5
کوئٹہ سرکی روڈ پرفائرنگ ٹی ویڈیو منظرعام	نیوز نے حاصل کرلی ,	4
کوئٹہ سرکی روڈ پرفائرنگ ٹی ویڈیو منظرعام	دیکھا جا سکتا ہے ,	4
کوئٹہ سرکی روڈ پرفائرنگ ٹی ویڈیو منظرعام	بھی دیکھا جاسکتا ہے ,	4
کوئٹہ سرکی روڈ پرفائرنگ ٹی ویڈیو منظرعام	چھاپے مارے جارہے ہیں ,	4
آئی ایس آئی سابق سربراہ اسد درانی نام ای ایل ڈال	لسٹ میں ڈال دیاگیا ,	6
آئی ایس آئی سابق سربراہ اسد درانی نام ای ایل ڈال	اسددرانی کانام شامل کردیاگیا ,	6
آئی ایس آئی سابق سربراہ اسد درانی نام ای ایل ڈال	اجلاس میں کرے گی ,	6
آئی ایس آئی سابق سربراہ اسد درانی نام ای ایل ڈال	کیو طلب کیا تھا ,	6
آئی ایس آئی سابق سربراہ اسد درانی نام ای ایل ڈال	کر لیا گیا ہے ,	6
آئی ایس آئی سابق سربراہ اسد درانی نام ای ایل ڈال	طلب کیا گیا تھا ,	6
آئی ایس آئی سابق سربراہ اسد درانی نام ای ایل ڈال	دے دی گئی ہے ,	6
آئی ایس آئی سابق سربراہ اسد درانی نام ای ایل ڈال	کر لیا گیا ہے ,	6
آئی ایس آئی سابق سربراہ اسد درانی نام ای ایل ڈال	سے رابطہ کیا گیا ,	6
آئی ایس آئی سابق سربراہ اسد درانی نام ای ایل ڈال	درست ہیں یا نہیں ,	6
آئی ایس آئی سابق سربراہ اسد درانی نام ای ایل ڈال	کی خلاف ورزی ہے ,	6
آئی ایس آئی سابق سربراہ اسد درانی نام ای ایل ڈال	آف پیس لکھی ہے ,	6
آئی ایس آئی سابق سربراہ اسد درانی نام ای ایل ڈال	دیگر معاملات شامل ہیں ,	6
آئی ایس آئی سابق سربراہ اسد درانی نام ای ایل ڈال	بھی نہیں ملا تھا ,	6
آئی ایس آئی سابق سربراہ اسد درانی نام ای ایل ڈال	خدشات ظاہر کیے تھے ,	6
آئی ایس آئی سابق سربراہ اسد درانی نام ای ایل ڈال	بلانے کا مطالبہ کیا ,	6
آئی ایس آئی سابق سربراہ اسد درانی نام ای ایل ڈال	کتاب کی رونمائی ہے ,	6
آئی ایس آئی سابق سربراہ اسد درانی نام ای ایل ڈال	فتویٰ لگا دیا جاتا ,	6
آئی ایس آئی سابق سربراہ اسد درانی نام ای ایل ڈال	کی جا سکتی ہے ,	6
آئی ایس آئی سابق سربراہ اسد درانی نام ای ایل ڈال	کا اختیار حاصل ہوگیا ,	6
آئی ایس آئی سابق سربراہ اسد درانی نام ای ایل ڈال	دی جا سکتی ہیں ,	6
آئی ایس آئی سابق سربراہ اسد درانی نام ای ایل ڈال	سے بالا تر نہیں ,	6
اسمارٹ گھڑی چار پانچ ماہ کررہا تھا، اسد شفیق اعتراف	سے منع کردیا ہے ,	1
اسمارٹ گھڑی چار پانچ ماہ کررہا تھا، اسد شفیق اعتراف	دینے کی کوشش کی ,	1
اسمارٹ گھڑی چار پانچ ماہ کررہا تھا، اسد شفیق اعتراف	لیے استعمال ہونا ہے ,	1
اسمارٹ گھڑی چار پانچ ماہ کررہا تھا، اسد شفیق اعتراف	استعمال سے گریز کریں ,	1
اسمارٹ گھڑی چار پانچ ماہ کررہا تھا، اسد شفیق اعتراف	چار پانچ ماہ سے ,	1
اسمارٹ گھڑی چار پانچ ماہ کررہا تھا، اسد شفیق اعتراف	کا استعمال نہ کروں ,	1
اسمارٹ گھڑی چار پانچ ماہ کررہا تھا، اسد شفیق اعتراف	کی سینچری اننگز تھی ,	1
اسمارٹ گھڑی چار پانچ ماہ کررہا تھا، اسد شفیق اعتراف	لیے پوری 100گیندیں کھیلیں ,	1
لارڈز جیت فواد عالم مقدمے تک!	حاصل کر رہے تھے ,	5
لارڈز جیت فواد عالم مقدمے تک!	قطعاً مناسب نہیں ہوگا ,	5
لارڈز جیت فواد عالم مقدمے تک!	ہی دکھائی دے گا ,	5
لارڈز جیت فواد عالم مقدمے تک!	سینچریاں بھی شامل ہیں ,	5
لارڈز جیت فواد عالم مقدمے تک!	دو علیحدہ معاملات ہیں ,	5
لارڈز جیت فواد عالم مقدمے تک!	بند کر دینا چاہیے ,	5
لارڈز جیت فواد عالم مقدمے تک!	کو موقع ملنا چاہیے ,	5
لارڈز جیت فواد عالم مقدمے تک!	انداز نہیں کیا جاسکتا ,	5
لارڈز جیت فواد عالم مقدمے تک!	کیس میں بھی ہے ,	5
لارڈز جیت فواد عالم مقدمے تک!	ہونا ضروری نہیں ہے ,	5
کراچی بلدیہ ٹاؤن گھر آگ لگنے ماں بچوں سمیت 8 افراد جاں بحق	جبکہ 2 زخمی ہوگئے ,	3
کراچی بلدیہ ٹاؤن گھر آگ لگنے ماں بچوں سمیت 8 افراد جاں بحق	کر ہلاک ہوچکے تھے ,	3
کراچی بلدیہ ٹاؤن گھر آگ لگنے ماں بچوں سمیت 8 افراد جاں بحق	دوران علاج دم توڑا ,	3
کراچی بلدیہ ٹاؤن گھر آگ لگنے ماں بچوں سمیت 8 افراد جاں بحق	میں زیر علاج ہیں ,	3
کراچی بلدیہ ٹاؤن گھر آگ لگنے ماں بچوں سمیت 8 افراد جاں بحق	سائیں داد شامل ہیں ,	3
کراچی بلدیہ ٹاؤن گھر آگ لگنے ماں بچوں سمیت 8 افراد جاں بحق	آگ لگ چکی تھی ,	3
کراچی بلدیہ ٹاؤن گھر آگ لگنے ماں بچوں سمیت 8 افراد جاں بحق	جاں بحق ہوچکی ہے ,	3
کراچی بلدیہ ٹاؤن گھر آگ لگنے ماں بچوں سمیت 8 افراد جاں بحق	وجہ سے بچ گئے ,	3
کراچی بلدیہ ٹاؤن گھر آگ لگنے ماں بچوں سمیت 8 افراد جاں بحق	علاج چل رہا تھا ,	3
پی پی پی، این پی نگراں وزارت اعلیٰ منظور آفریدی منظوری مسترد کردی	منظوری مسترد کر دی ,	5
پی پی پی، این پی نگراں وزارت اعلیٰ منظور آفریدی منظوری مسترد کردی	ملاقات کا نوٹس لے ,	5
پی پی پی، این پی نگراں وزارت اعلیٰ منظور آفریدی منظوری مسترد کردی	انضمام کا مخالف ہے ,	5
پی پی پی، این پی نگراں وزارت اعلیٰ منظور آفریدی منظوری مسترد کردی	داری کی انتہا ہے ,	5
پی پی پی، این پی نگراں وزارت اعلیٰ منظور آفریدی منظوری مسترد کردی	آئی کا ڈونر ہے ,	5
پی پی پی، این پی نگراں وزارت اعلیٰ منظور آفریدی منظوری مسترد کردی	کو مسترد کرتی ہے ,	5
پی پی پی، این پی نگراں وزارت اعلیٰ منظور آفریدی منظوری مسترد کردی	آفریدی کے بھائی ہیں ,	5
پی پی پی، این پی نگراں وزارت اعلیٰ منظور آفریدی منظوری مسترد کردی	جا کر سلام کیا ,	5
پی پی پی، این پی نگراں وزارت اعلیٰ منظور آفریدی منظوری مسترد کردی	مشورہ تک نہیں کیا ,	5
پی پی پی، این پی نگراں وزارت اعلیٰ منظور آفریدی منظوری مسترد کردی	آفریدی کے بھائی ہے ,	5
پی پی پی، این پی نگراں وزارت اعلیٰ منظور آفریدی منظوری مسترد کردی	فاٹا سے سینٹر ہیں ,	5
پی پی پی، این پی نگراں وزارت اعلیٰ منظور آفریدی منظوری مسترد کردی	ذمہ داریاں سنھالے گی ,	5
نواز شریف اصولوں خاطر جیل تیار ہیں، وزیراعظم	مجھے کوئی توقع نہیں ,	5
نواز شریف اصولوں خاطر جیل تیار ہیں، وزیراعظم	سے ختم کردیا جائے ,	5
نواز شریف اصولوں خاطر جیل تیار ہیں، وزیراعظم	میں ہے یا نہیں ,	5
نواز شریف اصولوں خاطر جیل تیار ہیں، وزیراعظم	فیصد نقصان ہورہا ہے ,	5
نواز شریف اصولوں خاطر جیل تیار ہیں، وزیراعظم	کمیٹی کو بھیجیں گے ,	5
نواز شریف اصولوں خاطر جیل تیار ہیں، وزیراعظم	اتفاق کرلیا جائے گا ,	5
نواز شریف اصولوں خاطر جیل تیار ہیں، وزیراعظم	نام پر اتفاق ہو ,	5
نواز شریف اصولوں خاطر جیل تیار ہیں، وزیراعظم	وہ پارٹی چھوڑ دیں ,	5
نواز شریف اصولوں خاطر جیل تیار ہیں، وزیراعظم	اور کارکردگی والا ہے ,	5
نواز شریف اصولوں خاطر جیل تیار ہیں، وزیراعظم	طلب کرنا ضروری تھا ,	5
نواز شریف اصولوں خاطر جیل تیار ہیں، وزیراعظم	چلانا نا ممکن ہے ,	5
نواز شریف اصولوں خاطر جیل تیار ہیں، وزیراعظم	کرنے کو تیار نہیں ,	5
نواز شریف اصولوں خاطر جیل تیار ہیں، وزیراعظم	سے ادھار لیتے ہیں ,	5
نواز شریف اصولوں خاطر جیل تیار ہیں، وزیراعظم	کا موقع دیا گیا ,	5
نواز شریف اصولوں خاطر جیل تیار ہیں، وزیراعظم	ہے کہ ٹیکس اداکریں ,	5
ڈی جی خان چچا بھتیجی بہیمانہ تشدد	کا نشانہ بنا ڈالا ,	6
ڈی جی خان چچا بھتیجی بہیمانہ تشدد	تشدد کا نشانہ بنایا ,	6
ڈی جی خان چچا بھتیجی بہیمانہ تشدد	نے بھی کی ہے ,	6
ڈی جی خان چچا بھتیجی بہیمانہ تشدد	کو گرفتار کرلیا ہے ,	6
ڈی جی خان چچا بھتیجی بہیمانہ تشدد	یہ گھریلو جھگڑا تھا ,	6
کراچی ہیٹ ویو ہوجائیں تیار	گرمی پڑنے والی ہے ,	10
کراچی ہیٹ ویو ہوجائیں تیار	ڈگری تک جائے گا ,	10
کراچی ہیٹ ویو ہوجائیں تیار	فیصد رہ جائے گا ,	10
کراچی ہیٹ ویو ہوجائیں تیار	سامنا کرنا پڑے گا ,	10
کراچی ہیٹ ویو ہوجائیں تیار	گوئی کی گئی تھی ,	10
کراچی ہیٹ ویو ہوجائیں تیار	کو ڈھانپ کر رکھیں ,	10
کراچی ہیٹ ویو ہوجائیں تیار	احساس کم ہوتا ہے ,	10
کراچی ہیٹ ویو ہوجائیں تیار	لیے مددگار ہوتے ہیں ,	10
سرفراز انگلینڈ کیخلاف ’حیران کن‘ فتح کریڈٹ کھلاڑیوں دیدیا	کا محور رہی ہے ,	1
سرفراز انگلینڈ کیخلاف ’حیران کن‘ فتح کریڈٹ کھلاڑیوں دیدیا	منہ دیکھنا پڑتا تھا ,	1
سرفراز انگلینڈ کیخلاف ’حیران کن‘ فتح کریڈٹ کھلاڑیوں دیدیا	کو تیار رہتے ہیں ,	1
سرفراز انگلینڈ کیخلاف ’حیران کن‘ فتح کریڈٹ کھلاڑیوں دیدیا	بھی ویسی کرتا ہوں ,	1
سرفراز انگلینڈ کیخلاف ’حیران کن‘ فتح کریڈٹ کھلاڑیوں دیدیا	میرا غصہ وقتی ہے ,	1
سرفراز انگلینڈ کیخلاف ’حیران کن‘ فتح کریڈٹ کھلاڑیوں دیدیا	کمیٹی کو دے دیا ,	1
سرفراز انگلینڈ کیخلاف ’حیران کن‘ فتح کریڈٹ کھلاڑیوں دیدیا	میری بات نہ کریں ,	1
سرفراز انگلینڈ کیخلاف ’حیران کن‘ فتح کریڈٹ کھلاڑیوں دیدیا	کو نظر آتا ہے ,	1
سرفراز انگلینڈ کیخلاف ’حیران کن‘ فتح کریڈٹ کھلاڑیوں دیدیا	لڑکے مجھے سمجھتے ہیں ,	1
سرفراز انگلینڈ کیخلاف ’حیران کن‘ فتح کریڈٹ کھلاڑیوں دیدیا	بولنگ نہیں کرسکا تھا ,	1
سرفراز انگلینڈ کیخلاف ’حیران کن‘ فتح کریڈٹ کھلاڑیوں دیدیا	چار وکٹ مل گئے ,	1
سرفراز انگلینڈ کیخلاف ’حیران کن‘ فتح کریڈٹ کھلاڑیوں دیدیا	یہی موقع ہوتا ہے ,	1
سرفراز انگلینڈ کیخلاف ’حیران کن‘ فتح کریڈٹ کھلاڑیوں دیدیا	مبتلا کیا ہوا ہے ,	1
سرفراز انگلینڈ کیخلاف ’حیران کن‘ فتح کریڈٹ کھلاڑیوں دیدیا	گراؤنڈ پر دی ہو ,	1
سرفراز انگلینڈ کیخلاف ’حیران کن‘ فتح کریڈٹ کھلاڑیوں دیدیا	مکمل آؤٹ کلاس کیا ,	1
سرفراز انگلینڈ کیخلاف ’حیران کن‘ فتح کریڈٹ کھلاڑیوں دیدیا	نے اچھی بیٹنگ کی ,	1
سرفراز انگلینڈ کیخلاف ’حیران کن‘ فتح کریڈٹ کھلاڑیوں دیدیا	کارکردگی پر فخر ہے ,	1
سرفراز انگلینڈ کیخلاف ’حیران کن‘ فتح کریڈٹ کھلاڑیوں دیدیا	سے بھی بولنگ کی ,	1
سرفراز انگلینڈ کیخلاف ’حیران کن‘ فتح کریڈٹ کھلاڑیوں دیدیا	محنت کو جاتا ہے ,	1
سرفراز انگلینڈ کیخلاف ’حیران کن‘ فتح کریڈٹ کھلاڑیوں دیدیا	شفیق کاکیچ یادگار رہا ,	1
سرفراز انگلینڈ کیخلاف ’حیران کن‘ فتح کریڈٹ کھلاڑیوں دیدیا	کو مواقع نہیں دیے ,	1
سرفراز انگلینڈ کیخلاف ’حیران کن‘ فتح کریڈٹ کھلاڑیوں دیدیا	بار زیادہ مشکل تھیں ,	1
سرفراز انگلینڈ کیخلاف ’حیران کن‘ فتح کریڈٹ کھلاڑیوں دیدیا	دورہ بہت مشکل ہوگا ,	1
سرفراز انگلینڈ کیخلاف ’حیران کن‘ فتح کریڈٹ کھلاڑیوں دیدیا	بھی آسان نہیں ہوگا ,	1
سرفراز انگلینڈ کیخلاف ’حیران کن‘ فتح کریڈٹ کھلاڑیوں دیدیا	کی پرواہ نہ کریں ,	1
سرفراز انگلینڈ کیخلاف ’حیران کن‘ فتح کریڈٹ کھلاڑیوں دیدیا	سیکھ کر جائیں گے ,	1
سرفراز انگلینڈ کیخلاف ’حیران کن‘ فتح کریڈٹ کھلاڑیوں دیدیا	بار ٹیسٹ کھیلا تھا ,	1
سرفراز انگلینڈ کیخلاف ’حیران کن‘ فتح کریڈٹ کھلاڑیوں دیدیا	ہمیں مایوس نہیں کیا ,	1
سرفراز انگلینڈ کیخلاف ’حیران کن‘ فتح کریڈٹ کھلاڑیوں دیدیا	کو آگے آتے ہیں ,	1
سرفراز انگلینڈ کیخلاف ’حیران کن‘ فتح کریڈٹ کھلاڑیوں دیدیا	کا بھرپور موقع ملا ,	1
سرفراز انگلینڈ کیخلاف ’حیران کن‘ فتح کریڈٹ کھلاڑیوں دیدیا	اس پر دباو بڑھایا ,	1
سرفراز انگلینڈ کیخلاف ’حیران کن‘ فتح کریڈٹ کھلاڑیوں دیدیا	عامر سے بات کی ,	1
سرفراز انگلینڈ کیخلاف ’حیران کن‘ فتح کریڈٹ کھلاڑیوں دیدیا	میں واپس آرہا ہے ,	1
سرفراز انگلینڈ کیخلاف ’حیران کن‘ فتح کریڈٹ کھلاڑیوں دیدیا	ہم سیکھ رہے ہیں ,	1
محمد عباس معمولی فیکٹری ملازم لارڈز ہیرو بننے سفر	نشیب و فراز دیکھے ,	1
محمد عباس معمولی فیکٹری ملازم لارڈز ہیرو بننے سفر	اہم کردار ادا کیا ,	1
محمد عباس معمولی فیکٹری ملازم لارڈز ہیرو بننے سفر	کے لیے پرعزم ہیں ,	1
محمد عباس معمولی فیکٹری ملازم لارڈز ہیرو بننے سفر	سے گاؤں سے ہے ,	1
محمد عباس معمولی فیکٹری ملازم لارڈز ہیرو بننے سفر	کا ہیرو بنا دیا ,	1
محمد عباس معمولی فیکٹری ملازم لارڈز ہیرو بننے سفر	اعزاز سے محروم رہا ,	1
محمد عباس معمولی فیکٹری ملازم لارڈز ہیرو بننے سفر	خواہش پوری ہو گئی ,	1
محمد عباس معمولی فیکٹری ملازم لارڈز ہیرو بننے سفر	میں شامل ہوا ہوں ,	1
محمد عباس معمولی فیکٹری ملازم لارڈز ہیرو بننے سفر	اپنی اہلیت کو منوایا ,	1
محمد عباس معمولی فیکٹری ملازم لارڈز ہیرو بننے سفر	جس کی خوشی ہے ,	1
محمد عباس معمولی فیکٹری ملازم لارڈز ہیرو بننے سفر	جگہ بنانا چاہتا ہوں ,	1
عمران خان شہباز شریف کام افسران نام ای ایل مطالبہ	کا مطالبہ کر دیا ,	5
عمران خان شہباز شریف کام افسران نام ای ایل مطالبہ	کو ٹھیک کرنا ہے ,	5
عمران خان شہباز شریف کام افسران نام ای ایل مطالبہ	میدان میں اتاریں گے ,	5
عمران خان شہباز شریف کام افسران نام ای ایل مطالبہ	پردہ اٹھانا لازم ہے ,	5
عمران خان شہباز شریف کام افسران نام ای ایل مطالبہ	چھوڑنے سے روکا جائے ,	5
کوئٹہ فائرنگ پولیس اہلکار شہید	پولیس اہلکار شہید ہوگئے ,	4
کوئٹہ فائرنگ پولیس اہلکار شہید	پر ہی ہلاک ہوگئے ,	4
کوئٹہ فائرنگ پولیس اہلکار شہید	ہونے میں کامیاب ہوگیا ,	4
کوئٹہ فائرنگ پولیس اہلکار شہید	امداد دی جارہی ہے ,	4
انتخابات قوم ن لیگ کارکردگی بنیاد پردوبارہ منتخب گی سعد رفیق	دوبارہ منتخب کرے گی ,	5
انتخابات قوم ن لیگ کارکردگی بنیاد پردوبارہ منتخب گی سعد رفیق	قافلے چلتے رہتے ہیں ,	5
انتخابات قوم ن لیگ کارکردگی بنیاد پردوبارہ منتخب گی سعد رفیق	دوبارہ منتخب کرے گی ,	5
انتخابات قوم ن لیگ کارکردگی بنیاد پردوبارہ منتخب گی سعد رفیق	کی آزادی ہونی چاہیے ,	5
انتخابات قوم ن لیگ کارکردگی بنیاد پردوبارہ منتخب گی سعد رفیق	سے بھی بہتر ہوتے ,	5
انتخابات قوم ن لیگ کارکردگی بنیاد پردوبارہ منتخب گی سعد رفیق	کا بھی احترام کریں ,	5
انتخابات قوم ن لیگ کارکردگی بنیاد پردوبارہ منتخب گی سعد رفیق	سے نہیں لگایا جاسکتا ,	5
انتخابات قوم ن لیگ کارکردگی بنیاد پردوبارہ منتخب گی سعد رفیق	ختم کرکے کر دکھایا ,	5
انتخابات قوم ن لیگ کارکردگی بنیاد پردوبارہ منتخب گی سعد رفیق	والوں کو ملتے ہیں ,	5
انتخابات قوم ن لیگ کارکردگی بنیاد پردوبارہ منتخب گی سعد رفیق	انھوں نے کیا کیا ,	5
عجمان مقامی ٹورنامنٹ پرانی ویڈیو پھنسانے کیلئے لیک گئی، حسن رضا	لیے لیک کی گئی ,	1
عجمان مقامی ٹورنامنٹ پرانی ویڈیو پھنسانے کیلئے لیک گئی، حسن رضا	کو دیکھا جاسکتا ہے ,	1
عجمان مقامی ٹورنامنٹ پرانی ویڈیو پھنسانے کیلئے لیک گئی، حسن رضا	حسن کا نام لیا ,	1
عجمان مقامی ٹورنامنٹ پرانی ویڈیو پھنسانے کیلئے لیک گئی، حسن رضا	کو بھی دیکھا گیا ,	1
عجمان مقامی ٹورنامنٹ پرانی ویڈیو پھنسانے کیلئے لیک گئی، حسن رضا	تو پیچھے ہٹ گیا ,	1
عجمان مقامی ٹورنامنٹ پرانی ویڈیو پھنسانے کیلئے لیک گئی، حسن رضا	لیک کی گئی ہے ,	1
عجمان مقامی ٹورنامنٹ پرانی ویڈیو پھنسانے کیلئے لیک گئی، حسن رضا	میں شامل نہیں ہوں ,	1
عجمان مقامی ٹورنامنٹ پرانی ویڈیو پھنسانے کیلئے لیک گئی، حسن رضا	آگاہ کر چکا ہوں ,	1
عجمان مقامی ٹورنامنٹ پرانی ویڈیو پھنسانے کیلئے لیک گئی، حسن رضا	جائزہ لے رہے ہیں ,	1
عجمان مقامی ٹورنامنٹ پرانی ویڈیو پھنسانے کیلئے لیک گئی، حسن رضا	نہیں کیا جائے گا ,	1
2 سالوں بھارت 3 ٹیسٹ فکسڈ انکشاف	دعویٰ کیا گیا ہے ,	1
2 سالوں بھارت 3 ٹیسٹ فکسڈ انکشاف	بھی سامنے آیا ہے ,	1
2 سالوں بھارت 3 ٹیسٹ فکسڈ انکشاف	بھی کیا گیا ہے ,	1
2 سالوں بھارت 3 ٹیسٹ فکسڈ انکشاف	کو بھی دیکھا گیا ,	1
2 سالوں بھارت 3 ٹیسٹ فکسڈ انکشاف	ٹیسٹ بھی فکسڈ تھا ,	1
2 سالوں بھارت 3 ٹیسٹ فکسڈ انکشاف	بھی گڑبڑ ہوئی تھی ,	1
2 سالوں بھارت 3 ٹیسٹ فکسڈ انکشاف	کامیابی حاصل کی تھی ,	1
2 سالوں بھارت 3 ٹیسٹ فکسڈ انکشاف	کامیابی حاصل کی تھی ,	1
2 سالوں بھارت 3 ٹیسٹ فکسڈ انکشاف	افراد بھی شامل ہیں ,	1
2 سالوں بھارت 3 ٹیسٹ فکسڈ انکشاف	تعاون کیا جائے گا ,	1
2 سالوں بھارت 3 ٹیسٹ فکسڈ انکشاف	کراتے دکھایا گیا تھا ,	1
2 سالوں بھارت 3 ٹیسٹ فکسڈ انکشاف	کرنے کا اعتراف کیا ,	1
لارڈز ٹیسٹ پاکستان انگلینڈ شکست دیدی	سے شکست دے دی ,	1
لارڈز ٹیسٹ پاکستان انگلینڈ شکست دیدی	پر بولڈ ہو گئے ,	1
لارڈز ٹیسٹ پاکستان انگلینڈ شکست دیدی	فتح سے ہمکنار کرایا ,	1
لارڈز ٹیسٹ پاکستان انگلینڈ شکست دیدی	میچ کا خاتمہ کیا ,	1
لارڈز ٹیسٹ پاکستان انگلینڈ شکست دیدی	کر ناقابل شکست رہے ,	1
لارڈز ٹیسٹ پاکستان انگلینڈ شکست دیدی	لڑکوں پر فخر ہے ,	1
لارڈز ٹیسٹ پاکستان انگلینڈ شکست دیدی	پر بہت محنت کی ,	1
لارڈز ٹیسٹ پاکستان انگلینڈ شکست دیدی	انگلینڈ میں بھی ہوا ,	1
لارڈز ٹیسٹ پاکستان انگلینڈ شکست دیدی	کو مبارکباد پیش کی ,	1
لارڈز ٹیسٹ پاکستان انگلینڈ شکست دیدی	کی مبارکباد پیش کی ,	1
لارڈز ٹیسٹ پاکستان انگلینڈ شکست دیدی	رنز بناکر آؤٹ ہوگئے ,	1
لارڈز ٹیسٹ پاکستان انگلینڈ شکست دیدی	کو کیچ تھما بیٹھے ,	1
لارڈز ٹیسٹ پاکستان انگلینڈ شکست دیدی	کی برتری حاصل کی ,	1
لارڈز ٹیسٹ پاکستان انگلینڈ شکست دیدی	کھلاڑیوں کو آؤٹ کیا ,	1
لارڈز ٹیسٹ پاکستان انگلینڈ شکست دیدی	کے ساتھ نمایاں رہے ,	1
لارڈز ٹیسٹ پاکستان انگلینڈ شکست دیدی	پر ڈھیر ہوگئی تھی ,	1
لارڈز ٹیسٹ پاکستان انگلینڈ شکست دیدی	رنز کی برتری حاصل ,	1
لارڈز ٹیسٹ پاکستان انگلینڈ شکست دیدی	کی شراکت قائم کی ,	1
خیبرپختونخوا اسمبلی اجلاس قبل جے یو آئی (ف) کارکنان پولیس جھڑپیں	حراست میں لے لیا ,	5
خیبرپختونخوا اسمبلی اجلاس قبل جے یو آئی (ف) کارکنان پولیس جھڑپیں	ہونے کی کوشش کی ,	5
خیبرپختونخوا اسمبلی اجلاس قبل جے یو آئی (ف) کارکنان پولیس جھڑپیں	جلاؤ گھیراؤ شروع کردیا ,	5
خیبرپختونخوا اسمبلی اجلاس قبل جے یو آئی (ف) کارکنان پولیس جھڑپیں	کو بھی نقصان پہنچا ,	5
خیبرپختونخوا اسمبلی اجلاس قبل جے یو آئی (ف) کارکنان پولیس جھڑپیں	6 افراد زخمی ہوئے ,	5
خیبرپختونخوا اسمبلی اجلاس قبل جے یو آئی (ف) کارکنان پولیس جھڑپیں	نفری طلب کرلی گئی ,	5
اختلاف حق اصولوں چاہیے، وزیراعظم	اصولوں پر ہونا چاہیے ,	5
اختلاف حق اصولوں چاہیے، وزیراعظم	ہماری اپنی حکومت تھی ,	5
اختلاف حق اصولوں چاہیے، وزیراعظم	اس پر حیران ہوں ,	5
اختلاف حق اصولوں چاہیے، وزیراعظم	کوٹہ دیا جائے گا ,	5
اختلاف حق اصولوں چاہیے، وزیراعظم	کے حقوق ملیں گے ,	5
اختلاف حق اصولوں چاہیے، وزیراعظم	عوام کی توہین ہے ,	5
اختلاف حق اصولوں چاہیے، وزیراعظم	حقوق سے انکار ہے ,	5
اختلاف حق اصولوں چاہیے، وزیراعظم	منفی اثرات ہوں گے ,	5
اختلاف حق اصولوں چاہیے، وزیراعظم	اسمبلی میں احتجاج ہوا ,	5
اختلاف حق اصولوں چاہیے، وزیراعظم	کو آئینی حقوق دیا ,	5
اختلاف حق اصولوں چاہیے، وزیراعظم	پر وار کیا گیا ,	5
تحریک انصاف پارٹی ٹکٹوں کیلئے پارلیمانی بورڈ اجلاس طلب کرلیے	کے اجلاس طلب کرلیے ,	5
تحریک انصاف پارٹی ٹکٹوں کیلئے پارلیمانی بورڈ اجلاس طلب کرلیے	اعلان کردیا جائے گا ,	5
تحریک انصاف پارٹی ٹکٹوں کیلئے پارلیمانی بورڈ اجلاس طلب کرلیے	امیدواروں کا اعلان ہوگا ,	5
تحریک انصاف پارٹی ٹکٹوں کیلئے پارلیمانی بورڈ اجلاس طلب کرلیے	بھی لیے گئے ہیں ,	5
اداکار پاریش راول ’سنجو‘ والد بنیں	کا کردار نبھائیں گے ,	8
اداکار پاریش راول ’سنجو‘ والد بنیں	نام بھی ظاہر کردیا ,	8
اداکار پاریش راول ’سنجو‘ والد بنیں	آج والد سے ملیے‘ ,	8
اداکار پاریش راول ’سنجو‘ والد بنیں	میں دکھائی دیں گے ,	8
اداکار پاریش راول ’سنجو‘ والد بنیں	کے بہت مزہ آیا ,	8
اداکار پاریش راول ’سنجو‘ والد بنیں	توجہ کھینچ رہا ہے ,	8
اداکار پاریش راول ’سنجو‘ والد بنیں	جھلک منظر عام آئی ,	8
اداکار پاریش راول ’سنجو‘ والد بنیں	وکی کوشال شامل ہیں ,	8
اداکار پاریش راول ’سنجو‘ والد بنیں	کی زینت بنے گی ,	8
پاکستان فاٹا انضمام رد افغان حکومت بیان مسترد کردیا	بیان کو مسترد کردیا ,	5
پاکستان فاٹا انضمام رد افغان حکومت بیان مسترد کردیا	کے عین مطابق ہے ,	5
پاکستان فاٹا انضمام رد افغان حکومت بیان مسترد کردیا	کرنا افسوس ناک ہے ,	5
پاکستان فاٹا انضمام رد افغان حکومت بیان مسترد کردیا	کو مسترد کردیا ہے ,	5
پاکستان فاٹا انضمام رد افغان حکومت بیان مسترد کردیا	بھی ملاقات کریں گے ,	5
پاکستان فاٹا انضمام رد افغان حکومت بیان مسترد کردیا	پر بات کرے گا ,	5
اسپاٹ فکسنگ تہلکہ خیز رپورٹ حسن رضا نام آگیا	نام بھی سامنے آگیا ,	1
اسپاٹ فکسنگ تہلکہ خیز رپورٹ حسن رضا نام آگیا	کو دیکھا جاسکتا ہے ,	1
اسپاٹ فکسنگ تہلکہ خیز رپورٹ حسن رضا نام آگیا	حسن کا نام لیا ,	1
اسپاٹ فکسنگ تہلکہ خیز رپورٹ حسن رضا نام آگیا	یقین دہانی بھی کرائی ,	1
اسپاٹ فکسنگ تہلکہ خیز رپورٹ حسن رضا نام آگیا	کوئی جواب نہیں دیا ,	1
اسپاٹ فکسنگ تہلکہ خیز رپورٹ حسن رضا نام آگیا	اعلان کر رکھا ہے ,	1
اسپاٹ فکسنگ تہلکہ خیز رپورٹ حسن رضا نام آگیا	کراتے دکھایا گیا تھا ,	1
اسپاٹ فکسنگ تہلکہ خیز رپورٹ حسن رضا نام آگیا	کرنے کا اعتراف کیا ,	1
اسپاٹ فکسنگ تہلکہ خیز رپورٹ حسن رضا نام آگیا	میں نظر آئے تھے ,	1
اسپاٹ فکسنگ تہلکہ خیز رپورٹ حسن رضا نام آگیا	فرائض انجام دیے تھے ,	1
ریال میڈرڈ مسلسل تیسری چیمپئنز لیگ ٹائٹل نام کرلیا	ٹائٹل اپنے نام کرلیا ,	1
ریال میڈرڈ مسلسل تیسری چیمپئنز لیگ ٹائٹل نام کرلیا	میں کامیاب رہی تھی ,	1
ریال میڈرڈ مسلسل تیسری چیمپئنز لیگ ٹائٹل نام کرلیا	بعد میدان بدر ہوئے ,	1
ریال میڈرڈ مسلسل تیسری چیمپئنز لیگ ٹائٹل نام کرلیا	آبدیدہ بھی دکھائی دیے ,	1
ریال میڈرڈ مسلسل تیسری چیمپئنز لیگ ٹائٹل نام کرلیا	ایک سے برابر کیا ,	1
ریال میڈرڈ مسلسل تیسری چیمپئنز لیگ ٹائٹل نام کرلیا	شکست کو یقینی بنایا ,	1
ریال میڈرڈ مسلسل تیسری چیمپئنز لیگ ٹائٹل نام کرلیا	حامی مایوس دکھائی دیے ,	1
باکسر عامر خان نئے جنسی اسکینڈل سامنا	کا دعویٰ کیا ہے ,	11
باکسر عامر خان نئے جنسی اسکینڈل سامنا	میں لے گئے تھے ,	11
باکسر عامر خان نئے جنسی اسکینڈل سامنا	کے باپ بنے ہیں ,	11
باکسر عامر خان نئے جنسی اسکینڈل سامنا	گھر پہنچ گئی تھی ,	11
باکسر عامر خان نئے جنسی اسکینڈل سامنا	پر پیغامات نہ بھیجو ,	11
باکسر عامر خان نئے جنسی اسکینڈل سامنا	شخص کو چھوڑ دیں ,	11
باکسر عامر خان نئے جنسی اسکینڈل سامنا	کرتے دیکھا گیا تھا ,	11
باکسر عامر خان نئے جنسی اسکینڈل سامنا	دوسرے رشتے میں تھے ,	11
اسپیکر اسد قیصر پاٹا ٹیکس فری قرار کیلیے اسپیکر قومی اسمبلی خط	کو خط لکھا ہے ,	5
اسپیکر اسد قیصر پاٹا ٹیکس فری قرار کیلیے اسپیکر قومی اسمبلی خط	مشکلات پیدا ہوں گی ,	5
اسپیکر اسد قیصر پاٹا ٹیکس فری قرار کیلیے اسپیکر قومی اسمبلی خط	کا مطالبہ کیا ہے ,	5
اسپیکر اسد قیصر پاٹا ٹیکس فری قرار کیلیے اسپیکر قومی اسمبلی خط	میں متاثر ہوئے ہیں ,	5
اسپیکر اسد قیصر پاٹا ٹیکس فری قرار کیلیے اسپیکر قومی اسمبلی خط	کا اعلامیہ جاری کرے ,	5
فاٹا انضمام بل خیبر پختونخوا اسمبلی تہائی اکثریت منظور	بل منظور کر لیا ,	5
فاٹا انضمام بل خیبر پختونخوا اسمبلی تہائی اکثریت منظور	بڑی تعداد شریک ہے ,	5
فاٹا انضمام بل خیبر پختونخوا اسمبلی تہائی اکثریت منظور	پر بحث کی گئی ,	5
فاٹا انضمام بل خیبر پختونخوا اسمبلی تہائی اکثریت منظور	صرف 7 ووٹ پڑے ,	5
فاٹا انضمام بل خیبر پختونخوا اسمبلی تہائی اکثریت منظور	نشستوں پر بیٹھے رہے ,	5
فاٹا انضمام بل خیبر پختونخوا اسمبلی تہائی اکثریت منظور	ترقیاتی پیکج دیا جائے ,	5
فاٹا انضمام بل خیبر پختونخوا اسمبلی تہائی اکثریت منظور	منظور کر لیا گیا ,	5
فاٹا انضمام بل خیبر پختونخوا اسمبلی تہائی اکثریت منظور	لیڈرز نے دستخط کیے ,	5
فاٹا انضمام بل خیبر پختونخوا اسمبلی تہائی اکثریت منظور	مطالبہ کیا گیا ہے ,	5
فاٹا انضمام بل خیبر پختونخوا اسمبلی تہائی اکثریت منظور	بھی کیا گیا ہے ,	5
فاٹا انضمام بل خیبر پختونخوا اسمبلی تہائی اکثریت منظور	رکنیت کا حلف لیا ,	5
فاٹا انضمام بل خیبر پختونخوا اسمبلی تہائی اکثریت منظور	مخالفت سامنے آئی ہے ,	5
فاٹا انضمام بل خیبر پختونخوا اسمبلی تہائی اکثریت منظور	مظاہرین کو گرفتار کرلیا ,	5
فاٹا انضمام بل خیبر پختونخوا اسمبلی تہائی اکثریت منظور	پیکیج کا اعلان کرے ,	5
فاٹا انضمام بل خیبر پختونخوا اسمبلی تہائی اکثریت منظور	درمیان جھڑپیں بھی ہوئیں ,	5
فاٹا انضمام بل خیبر پختونخوا اسمبلی تہائی اکثریت منظور	سے منظور ہوچکا ہے ,	5
فاٹا انضمام بل خیبر پختونخوا اسمبلی تہائی اکثریت منظور	تہائی اکثریت درکار ہوگی ,	5
فاٹا انضمام بل خیبر پختونخوا اسمبلی تہائی اکثریت منظور	موجودہ تعداد 122 ہے ,	5
فاٹا انضمام بل خیبر پختونخوا اسمبلی تہائی اکثریت منظور	ووٹ درکار ہوں گے ,	5
فاٹا انضمام بل خیبر پختونخوا اسمبلی تہائی اکثریت منظور	سے بھی کم ہے ,	5
فاٹا انضمام بل خیبر پختونخوا اسمبلی تہائی اکثریت منظور	3 تین اراکین ہیں ,	5
فاٹا انضمام بل خیبر پختونخوا اسمبلی تہائی اکثریت منظور	میں 17 ممبران ہیں ,	5
فاٹا انضمام بل خیبر پختونخوا اسمبلی تہائی اکثریت منظور	336 ہو جائے گی ,	5
فاٹا انضمام بل خیبر پختونخوا اسمبلی تہائی اکثریت منظور	173 ہو جائے گی ,	5
فاٹا انضمام بل خیبر پختونخوا اسمبلی تہائی اکثریت منظور	ایک نشست ہو گی ,	5
فاٹا انضمام بل خیبر پختونخوا اسمبلی تہائی اکثریت منظور	کے ممبر رہیں گے ,	5
فاٹا انضمام بل خیبر پختونخوا اسمبلی تہائی اکثریت منظور	بھی ختم ہوجائیں گے ,	5
فاٹا انضمام بل خیبر پختونخوا اسمبلی تہائی اکثریت منظور	استثنا دیا جائے گا ,	5
فاٹا انضمام بل خیبر پختونخوا اسمبلی تہائی اکثریت منظور	نہیں ہو سکے گا ,	5
فاٹا انضمام بل خیبر پختونخوا اسمبلی تہائی اکثریت منظور	ریجنز پر مشتمل ہے ,	5
فاٹا انضمام بل خیبر پختونخوا اسمبلی تہائی اکثریت منظور	کے علاقے شامل ہیں ,	5
فاٹا انضمام بل خیبر پختونخوا اسمبلی تہائی اکثریت منظور	پر عمل جاری ہے ,	5
فاٹا انضمام بل خیبر پختونخوا اسمبلی تہائی اکثریت منظور	کو کہا جاتا ہے ,	5
فاٹا انضمام بل خیبر پختونخوا اسمبلی تہائی اکثریت منظور	کی حیثیت دی گئی ,	5
فاٹا انضمام بل خیبر پختونخوا اسمبلی تہائی اکثریت منظور	کی حیثیت رکھتے ہیں ,	5
فاٹا انضمام بل خیبر پختونخوا اسمبلی تہائی اکثریت منظور	کی حیثیت حاصل ہے ,	5
ملک ریاض ’ففٹی ففٹی‘ اداکار ماجد جہانگیر طبی اخراجات اٹھانے اعلان	اٹھانے کا اعلان کردیا ,	5
ملک ریاض ’ففٹی ففٹی‘ اداکار ماجد جہانگیر طبی اخراجات اٹھانے اعلان	کی اپیل کی تھی ,	5
ملک ریاض ’ففٹی ففٹی‘ اداکار ماجد جہانگیر طبی اخراجات اٹھانے اعلان	ہوئے دیکھا جاسکتا ہے ,	5
ملک ریاض ’ففٹی ففٹی‘ اداکار ماجد جہانگیر طبی اخراجات اٹھانے اعلان	پر رابطہ کرسکتے ہیں ,	5
ملک ریاض ’ففٹی ففٹی‘ اداکار ماجد جہانگیر طبی اخراجات اٹھانے اعلان	ملازمت بھی نہیں کرسکتے ,	5
ملک ریاض ’ففٹی ففٹی‘ اداکار ماجد جہانگیر طبی اخراجات اٹھانے اعلان	پاس جانا پڑتا ہے ,	5
ملک ریاض ’ففٹی ففٹی‘ اداکار ماجد جہانگیر طبی اخراجات اٹھانے اعلان	لاہور منتقل ہوگئی تھیں ,	5
ملک ریاض ’ففٹی ففٹی‘ اداکار ماجد جہانگیر طبی اخراجات اٹھانے اعلان	کوئی امداد نہیں ملی ,	5
ملک ریاض ’ففٹی ففٹی‘ اداکار ماجد جہانگیر طبی اخراجات اٹھانے اعلان	کا اعلان کردیا ہے ,	5
آصف زرداری ساڑھے 24 سال پارلیمانی سیاست واپسی اعلان کردیا	کا اعلان کر دیا ,	5
آصف زرداری ساڑھے 24 سال پارلیمانی سیاست واپسی اعلان کردیا	گفتگو کرتے ہوئے کیا ,	5
آصف زرداری ساڑھے 24 سال پارلیمانی سیاست واپسی اعلان کردیا	اکثریت نہیں ملے گی ,	5
آصف زرداری ساڑھے 24 سال پارلیمانی سیاست واپسی اعلان کردیا	منتخب ہو چکے ہیں ,	5
آصف زرداری ساڑھے 24 سال پارلیمانی سیاست واپسی اعلان کردیا	کا اعلان کیا ہے ,	5
آصف زرداری ساڑھے 24 سال پارلیمانی سیاست واپسی اعلان کردیا	واضح بہتری آئی ہے ,	5
آصف زرداری ساڑھے 24 سال پارلیمانی سیاست واپسی اعلان کردیا	مسئلے پرتوجہ دیں گے ,	5
آصف زرداری ساڑھے 24 سال پارلیمانی سیاست واپسی اعلان کردیا	بھرپورکام کیا جارہا ہے ,	5
پنجاب نگراں وزیراعلیٰ ہوگا؟ چار نام آگئے	کے درمیان ملاقات ہوئی ,	5
پنجاب نگراں وزیراعلیٰ ہوگا؟ چار نام آگئے	رسول کے نام دیے ,	5
پنجاب نگراں وزیراعلیٰ ہوگا؟ چار نام آگئے	نام دیے گئے ہیں ,	5
پنجاب نگراں وزیراعلیٰ ہوگا؟ چار نام آگئے	آفریدی کے بھائی ہیں ,	5
پنجاب نگراں وزیراعلیٰ ہوگا؟ چار نام آگئے	زیر غور آسکتا ہے ,	5
پنجاب نگراں وزیراعلیٰ ہوگا؟ چار نام آگئے	اپ قائم ہوجائے گا ,	5
پنجاب نگراں وزیراعلیٰ ہوگا؟ چار نام آگئے	کو منعقد ہوں گے ,	5
پنجاب نگراں وزیراعلیٰ ہوگا؟ چار نام آگئے	پر اتفاق ہوگیا ہے ,	5
پنجاب نگراں وزیراعلیٰ ہوگا؟ چار نام آگئے	آفریدی کے بھائی ہے ,	5
پنجاب نگراں وزیراعلیٰ ہوگا؟ چار نام آگئے	فاٹا سے سینٹر ہیں ,	5
عام انتخابات 25 جولائی 2018 گے، صدر مملکت منظوری	کی منظوری دے دی ,	5
عام انتخابات 25 جولائی 2018 گے، صدر مملکت منظوری	سمری پر دستخط کردیے ,	5
عام انتخابات 25 جولائی 2018 گے، صدر مملکت منظوری	ترین تاریخ منتخب کی ,	5
عام انتخابات 25 جولائی 2018 گے، صدر مملکت منظوری	پر انتخابات ہوں گے ,	5
عام انتخابات 25 جولائی 2018 گے، صدر مملکت منظوری	پر انتخابات ہوں گے ,	5
عام انتخابات 25 جولائی 2018 گے، صدر مملکت منظوری	پیچھے ہٹ رہی ہے ,	5
عام انتخابات 25 جولائی 2018 گے، صدر مملکت منظوری	متفق نہیں ہوسکے ہیں ,	5
عام انتخابات 25 جولائی 2018 گے، صدر مملکت منظوری	سے نکل جائے گا ,	5
عام انتخابات 25 جولائی 2018 گے، صدر مملکت منظوری	کمیٹی تشکیل دیں گے ,	5
عام انتخابات 25 جولائی 2018 گے، صدر مملکت منظوری	ذمہ داریاں سنھالے گی ,	5
عام انتخابات 25 جولائی 2018 گے، صدر مملکت منظوری	نامزد کردیا جاتا ہے ,	5
عام انتخابات 25 جولائی 2018 گے، صدر مملکت منظوری	نگراں وزیراعظم کرتا ہے ,	5
عام انتخابات 25 جولائی 2018 گے، صدر مملکت منظوری	کو بھیجی جائے گی ,	5
عام انتخابات 25 جولائی 2018 گے، صدر مملکت منظوری	تاریخ حتمی نہیں ہے ,	5
عام انتخابات 25 جولائی 2018 گے، صدر مملکت منظوری	درج کردی گئی تھی ,	5
عام انتخابات 25 جولائی 2018 گے، صدر مملکت منظوری	قوم کے لیے ہوگا ,	5
عام انتخابات 25 جولائی 2018 گے، صدر مملکت منظوری	ایک ’ایمپٹی لنک‘ ہے ,	5
عام انتخابات 25 جولائی 2018 گے، صدر مملکت منظوری	بدھ منعقد ہوں گے ,	5
عمان سمندری طوفان میکونو تباہ کاریاں، 5 افراد ہلاک 40 لاپتہ	40 لا پتہ ہیں ,	3
عمان سمندری طوفان میکونو تباہ کاریاں، 5 افراد ہلاک 40 لاپتہ	شکل اختیار کر گیا ,	3
عمان سمندری طوفان میکونو تباہ کاریاں، 5 افراد ہلاک 40 لاپتہ	پانی میں ڈوب گئیں ,	3
عمان سمندری طوفان میکونو تباہ کاریاں، 5 افراد ہلاک 40 لاپتہ	پانی سے بھرگئے ہیں ,	3
عمان سمندری طوفان میکونو تباہ کاریاں، 5 افراد ہلاک 40 لاپتہ	چھتیں اڑ گئی ہیں ,	3
عمان سمندری طوفان میکونو تباہ کاریاں، 5 افراد ہلاک 40 لاپتہ	محروم ہو گئے ہیں ,	3
عمان سمندری طوفان میکونو تباہ کاریاں، 5 افراد ہلاک 40 لاپتہ	کھول دیا جائے گا ,	3
عمان سمندری طوفان میکونو تباہ کاریاں، 5 افراد ہلاک 40 لاپتہ	خطرے میں نہ ڈالیں ,	3
بابر اعظم انجری ٹیم انتظامیہ غفلت انتہا کردی	درد سے کراہنے لگے ,	1
بابر اعظم انجری ٹیم انتظامیہ غفلت انتہا کردی	کو پویلین لوٹنا پڑا ,	1
بابر اعظم انجری ٹیم انتظامیہ غفلت انتہا کردی	68 رنز بناچکے تھے ,	1
بابر اعظم انجری ٹیم انتظامیہ غفلت انتہا کردی	کے ساتھ بیٹھے تھے ,	1
بابر اعظم انجری ٹیم انتظامیہ غفلت انتہا کردی	لیے اسپتال بھیجا جائے ,	1
بابر اعظم انجری ٹیم انتظامیہ غفلت انتہا کردی	کی کوئی ضرورت نہیں ,	1
بابر اعظم انجری ٹیم انتظامیہ غفلت انتہا کردی	ایکسرے تو بنتا ہے ,	1
بابر اعظم انجری ٹیم انتظامیہ غفلت انتہا کردی	لیے دستیاب ہوں گے ,	1
بابر اعظم انجری ٹیم انتظامیہ غفلت انتہا کردی	کی خبریں چل گئیں ,	1
بابر اعظم انجری ٹیم انتظامیہ غفلت انتہا کردی	سے باہر ہوگئے ہیں ,	1
بابر اعظم انجری ٹیم انتظامیہ غفلت انتہا کردی	غلط ثابت ہوگئے تھے ,	1
بابر اعظم انجری ٹیم انتظامیہ غفلت انتہا کردی	کہانی ہی نہ بنتی ,	1
حسن علی خطرناک باؤنسر ڈیوڈ ملان ہل	کا ہیلمٹ ٹوٹ گیا ,	1
حسن علی خطرناک باؤنسر ڈیوڈ ملان ہل	کے ہیلمٹ پر لگا ,	1
حسن علی خطرناک باؤنسر ڈیوڈ ملان ہل	جالی بھی ٹوٹ گئی ,	1
حسن علی خطرناک باؤنسر ڈیوڈ ملان ہل	دوبارہ بیٹنگ شروع کی ,	1
لارڈز ٹیسٹ بٹلر ڈومینک شاندار بیٹنگ انگلش ٹیم سنبھل	کی شکست سے بچالیا ,	1
لارڈز ٹیسٹ بٹلر ڈومینک شاندار بیٹنگ انگلش ٹیم سنبھل	کا موقع موجود ہے ,	1
لارڈز ٹیسٹ بٹلر ڈومینک شاندار بیٹنگ انگلش ٹیم سنبھل	نصف سنچریاں مکمل کیں ,	1
لارڈز ٹیسٹ بٹلر ڈومینک شاندار بیٹنگ انگلش ٹیم سنبھل	وکٹ پر موجود تھے ,	1
لارڈز ٹیسٹ بٹلر ڈومینک شاندار بیٹنگ انگلش ٹیم سنبھل	پر رکنے نہیں دیا ,	1
لارڈز ٹیسٹ بٹلر ڈومینک شاندار بیٹنگ انگلش ٹیم سنبھل	بی ڈبلیو کر دیا ,	1
لارڈز ٹیسٹ بٹلر ڈومینک شاندار بیٹنگ انگلش ٹیم سنبھل	نے 9 رنز بنائے ,	1
لارڈز ٹیسٹ بٹلر ڈومینک شاندار بیٹنگ انگلش ٹیم سنبھل	ایل بی ڈبلیو ہوگئے ,	1
لارڈز ٹیسٹ بٹلر ڈومینک شاندار بیٹنگ انگلش ٹیم سنبھل	کا شکار بن گئے ,	1
لارڈز ٹیسٹ بٹلر ڈومینک شاندار بیٹنگ انگلش ٹیم سنبھل	کا شکار بن گئے ,	1
لارڈز ٹیسٹ بٹلر ڈومینک شاندار بیٹنگ انگلش ٹیم سنبھل	کی برتری حاصل ہوئی ,	1
لارڈز ٹیسٹ بٹلر ڈومینک شاندار بیٹنگ انگلش ٹیم سنبھل	سے باہر ہوچکے ہیں ,	1
لارڈز ٹیسٹ بٹلر ڈومینک شاندار بیٹنگ انگلش ٹیم سنبھل	نصف سنچریاں اسکور کیں ,	1
لارڈز ٹیسٹ بٹلر ڈومینک شاندار بیٹنگ انگلش ٹیم سنبھل	کی پوزیشن مستحکم کی ,	1
لارڈز ٹیسٹ بٹلر ڈومینک شاندار بیٹنگ انگلش ٹیم سنبھل	باہر ہو گئے ہیں ,	1
لارڈز ٹیسٹ بٹلر ڈومینک شاندار بیٹنگ انگلش ٹیم سنبھل	پر آؤٹ ہوئی تھی ,	1
بینک اکاؤنٹس باعث سپر کبڈی لیگ کےکھلاڑی معاوضے تاحال محروم	معاوضے سے محروم ہیں ,	1
بینک اکاؤنٹس باعث سپر کبڈی لیگ کےکھلاڑی معاوضے تاحال محروم	پیسوں سے محروم ہیں ,	1
بینک اکاؤنٹس باعث سپر کبڈی لیگ کےکھلاڑی معاوضے تاحال محروم	70ہزار روپے ملنے ہیں ,	1
بینک اکاؤنٹس باعث سپر کبڈی لیگ کےکھلاڑی معاوضے تاحال محروم	کام لے رہی ہے ,	1
بینک اکاؤنٹس باعث سپر کبڈی لیگ کےکھلاڑی معاوضے تاحال محروم	پروفیشنل طریقے سے ہوگی ,	1
بینک اکاؤنٹس باعث سپر کبڈی لیگ کےکھلاڑی معاوضے تاحال محروم	بینک اکاؤنٹس ملے گی ,	1
بینک اکاؤنٹس باعث سپر کبڈی لیگ کےکھلاڑی معاوضے تاحال محروم	مشورہ دیا گیا ہے ,	1
بینک اکاؤنٹس باعث سپر کبڈی لیگ کےکھلاڑی معاوضے تاحال محروم	کو شفاف بنایا جاسکے ,	1
کپتان سرفراز احمد 2 ماہ تنخواہ محروم	تنخواہیں روک لی ہیں ,	1
کپتان سرفراز احمد 2 ماہ تنخواہ محروم	روک دی گئی ہے ,	1
کپتان سرفراز احمد 2 ماہ تنخواہ محروم	کو ترس گئے ہیں ,	1
کپتان سرفراز احمد 2 ماہ تنخواہ محروم	اولمپئنز بھی شامل ہیں ,	1
کپتان سرفراز احمد 2 ماہ تنخواہ محروم	سے مستثنی ہوتے ہیں ,	1
کپتان سرفراز احمد 2 ماہ تنخواہ محروم	نہیں روکی گئی ہے ,	1
کپتان سرفراز احمد 2 ماہ تنخواہ محروم	تنخواہ رک جاتی ہے ,	1
کپتان سرفراز احمد 2 ماہ تنخواہ محروم	معاملہ حل ہوجائے گا ,	1
ملک بیشتر شہروں سورج سوا نیزے	آگ برسا رہا ہے ,	10
ملک بیشتر شہروں سورج سوا نیزے	گریڈ ریکارڈ کیا گیا ,	10
ملک بیشتر شہروں سورج سوا نیزے	حرارت ریکارڈ کیا گیا ,	10
ملک بیشتر شہروں سورج سوا نیزے	ہونے کا امکان ہے ,	10
ملک بیشتر شہروں سورج سوا نیزے	حرارت ریکارڈ کیا گیا ,	10
ملک بیشتر شہروں سورج سوا نیزے	امراض میں اضافہ ہوگیا ,	10
ملک بیشتر شہروں سورج سوا نیزے	ڈگری تک پہنچ گیا ,	10
ملک بیشتر شہروں سورج سوا نیزے	امکان ظاہر کیا ہے ,	10
ملک بیشتر شہروں سورج سوا نیزے	شدید گرم رہے گا ,	10
ملک بیشتر شہروں سورج سوا نیزے	بارش کا امکان ہے ,	10
عمران خان بتائیں خیبرپختونخوا نیا پاکستان ہے؟ حمزہ شہباز	واحد راستہ جمہوریت ہے ,	5
عمران خان بتائیں خیبرپختونخوا نیا پاکستان ہے؟ حمزہ شہباز	اچھا کام ہوا ہے ,	5
عمران خان بتائیں خیبرپختونخوا نیا پاکستان ہے؟ حمزہ شہباز	میں کیا کیا ہے ,	5
عمران خان بتائیں خیبرپختونخوا نیا پاکستان ہے؟ حمزہ شہباز	عوام سے معافی مانگیں ,	5
عمران خان بتائیں خیبرپختونخوا نیا پاکستان ہے؟ حمزہ شہباز	یہ بھی کرے گی ,	5
پاکستان زرداری لوٹ مار خان صاحب دھرنوں کیلئے بنا شہباز شریف	کے لیےپاکستان نہیں بنا ,	5
پاکستان زرداری لوٹ مار خان صاحب دھرنوں کیلئے بنا شہباز شریف	برابر کھڑا کریں گے ,	5
پاکستان زرداری لوٹ مار خان صاحب دھرنوں کیلئے بنا شہباز شریف	ہی توڑ سکتی ہے ,	5
پاکستان زرداری لوٹ مار خان صاحب دھرنوں کیلئے بنا شہباز شریف	وارڈز کادورہ بھی کیا ,	5
پاکستان زرداری لوٹ مار خان صاحب دھرنوں کیلئے بنا شہباز شریف	اسپتال سےکم نہیں ہوگا ,	5
پاکستان زرداری لوٹ مار خان صاحب دھرنوں کیلئے بنا شہباز شریف	حکومت پنجاب ادا کرےگی ,	5
پاکستان زرداری لوٹ مار خان صاحب دھرنوں کیلئے بنا شہباز شریف	،جس کو چاہے بلائے ,	5
پاکستان زرداری لوٹ مار خان صاحب دھرنوں کیلئے بنا شہباز شریف	پر عمل کرتی ہیں ,	5
پاکستان زرداری لوٹ مار خان صاحب دھرنوں کیلئے بنا شہباز شریف	بھی نیب بلاتا ہے ,	5
پاکستان زرداری لوٹ مار خان صاحب دھرنوں کیلئے بنا شہباز شریف	چاہے تو بلاسکتا ہے ,	5
نامکمل دستاویزات وزیراعلیٰ خیبر پختونخوا اہلیہ امریکا روک	پر روک لیا گیا ,	5
نامکمل دستاویزات وزیراعلیٰ خیبر پختونخوا اہلیہ امریکا روک	پر ایئرپورٹ پر روکا ,	5
نامکمل دستاویزات وزیراعلیٰ خیبر پختونخوا اہلیہ امریکا روک	آف لوڈ کیا گیا ,	5
نامکمل دستاویزات وزیراعلیٰ خیبر پختونخوا اہلیہ امریکا روک	واپسی گھر روانہ ہوگئیں ,	5
ملک نئے صوبے بننے کیلئے قومی اتفاق رائے چاہیے، وزیراعظم	اتفاق رائے سے بنیں ,	5
ملک نئے صوبے بننے کیلئے قومی اتفاق رائے چاہیے، وزیراعظم	ترقی کا سفرجاری رکھا ,	5
ملک نئے صوبے بننے کیلئے قومی اتفاق رائے چاہیے، وزیراعظم	کے کام نظرآئیں گے ,	5
ملک نئے صوبے بننے کیلئے قومی اتفاق رائے چاہیے، وزیراعظم	مکمل بھی کئے ہیں ,	5
ملک نئے صوبے بننے کیلئے قومی اتفاق رائے چاہیے، وزیراعظم	کمی نہیں ہو گی ,	5
ملک نئے صوبے بننے کیلئے قومی اتفاق رائے چاہیے، وزیراعظم	سسٹم میں شامل کی ,	5
ملک نئے صوبے بننے کیلئے قومی اتفاق رائے چاہیے، وزیراعظم	جال بچھا کر دکھایا ,	5
ملک نئے صوبے بننے کیلئے قومی اتفاق رائے چاہیے، وزیراعظم	کے لیے بھی ہے ,	5
ملک نئے صوبے بننے کیلئے قومی اتفاق رائے چاہیے، وزیراعظم	تسلیم کیا گیا ہے ,	5
ملک نئے صوبے بننے کیلئے قومی اتفاق رائے چاہیے، وزیراعظم	کا پلیٹ فارم ہے ,	5
خیبرپختونخوا نگراں وزیراعلیٰ کیلئے منظور آفریدی نام اتفاق	پر اتفاق کرلیا گیا ,	5
خیبرپختونخوا نگراں وزیراعلیٰ کیلئے منظور آفریدی نام اتفاق	نام پر اتفاق ہوگیا ,	5
خیبرپختونخوا نگراں وزیراعلیٰ کیلئے منظور آفریدی نام اتفاق	آفریدی کے بھائی ہے ,	5
خیبرپختونخوا نگراں وزیراعلیٰ کیلئے منظور آفریدی نام اتفاق	فاٹا سے سینٹر ہیں ,	5
خیبرپختونخوا نگراں وزیراعلیٰ کیلئے منظور آفریدی نام اتفاق	ذمہ داریاں سنھالے گی ,	5
خیبرپختونخوا نگراں وزیراعلیٰ کیلئے منظور آفریدی نام اتفاق	نامزد کردیا جاتا ہے ,	5
خیبرپختونخوا نگراں وزیراعلیٰ کیلئے منظور آفریدی نام اتفاق	نگراں وزیراعظم کرتا ہے ,	5
خیبرپختونخوا نگراں وزیراعلیٰ کیلئے منظور آفریدی نام اتفاق	نام سامنے آیا ہے ,	5
سندھ ہائیکورٹ 50 سال انصاف حصول سرگرداں 93 سالہ شہری سن	کو نوٹس جاری کردیئے ,	6
سندھ ہائیکورٹ 50 سال انصاف حصول سرگرداں 93 سالہ شہری سن	کا فیصلہ کیا گیا ,	6
سندھ ہائیکورٹ 50 سال انصاف حصول سرگرداں 93 سالہ شہری سن	پر عملدرآمد نہیں ہوا ,	6
سندھ ہائیکورٹ 50 سال انصاف حصول سرگرداں 93 سالہ شہری سن	چکر لگا رہے ہیں ,	6
سندھ ہائیکورٹ 50 سال انصاف حصول سرگرداں 93 سالہ شہری سن	پر عملدرآمد نہیں ہوا ,	6
سندھ ہائیکورٹ 50 سال انصاف حصول سرگرداں 93 سالہ شہری سن	بے نیاز ہوچکے ہیں ,	6
سندھ ہائیکورٹ 50 سال انصاف حصول سرگرداں 93 سالہ شہری سن	سے جواب طلب کرلیا ,	6
معروف ناول نگار مظہر کلیم انتقال	میں انتقال کر گئے ,	3
معروف ناول نگار مظہر کلیم انتقال	عرصے سے بیمار تھے ,	3
معروف ناول نگار مظہر کلیم انتقال	ادا کر دی گئی ,	3
معروف ناول نگار مظہر کلیم انتقال	عمران سیریز بھی تھی ,	3
معروف ناول نگار مظہر کلیم انتقال	کے میزبان بھی رہے ,	3
معروف ناول نگار مظہر کلیم انتقال	ایل ایل بی کیا ,	3
معروف ناول نگار مظہر کلیم انتقال	کی سربراہ بھی رہے ,	3
معروف ناول نگار مظہر کلیم انتقال	کرداروں کو متعارف کروایا ,	3
خاندان حقیقی اداکارہ بیٹی شوئتا ہے، امیتابھ	صاحبزادی شوئتا بچن نندا ہیں ,	8
خاندان حقیقی اداکارہ بیٹی شوئتا ہے، امیتابھ	میں کام کیا ہے ,	8
خاندان حقیقی اداکارہ بیٹی شوئتا ہے، امیتابھ	وہ بہت اچھی ہے ,	8
خاندان حقیقی اداکارہ بیٹی شوئتا ہے، امیتابھ	ہی نقل اتارتی ہے ,	8
خاندان حقیقی اداکارہ بیٹی شوئتا ہے، امیتابھ	بہت اچھی اداکارہ ہے ,	8
خاندان حقیقی اداکارہ بیٹی شوئتا ہے، امیتابھ	میں نظر آرہے ہیں ,	8
خاندان حقیقی اداکارہ بیٹی شوئتا ہے، امیتابھ	اداکارہ شوئتا ہی ہے ,	8
خاندان حقیقی اداکارہ بیٹی شوئتا ہے، امیتابھ	بھی مجھے مزہ آیا ,	8
لاہور 2 پولیس اہلکاروں شہری اہلخانہ سمیت اغوا کرکے10 لاکھ بھتے مطالبہ	روپے بھتہ طلب کیا ,	6
لاہور 2 پولیس اہلکاروں شہری اہلخانہ سمیت اغوا کرکے10 لاکھ بھتے مطالبہ	مارکیٹ میں محبوس رکھا ,	6
لاہور 2 پولیس اہلکاروں شہری اہلخانہ سمیت اغوا کرکے10 لاکھ بھتے مطالبہ	پر مُک مُکا ہوگیا ,	6
لاہور 2 پولیس اہلکاروں شہری اہلخانہ سمیت اغوا کرکے10 لاکھ بھتے مطالبہ	موقع کی فوٹیج بنالی ,	6
لاہور 2 پولیس اہلکاروں شہری اہلخانہ سمیت اغوا کرکے10 لاکھ بھتے مطالبہ	دراز میں رکھ لی ,	6
لاہور 2 پولیس اہلکاروں شہری اہلخانہ سمیت اغوا کرکے10 لاکھ بھتے مطالبہ	انکوائری کا آغاز کیا ,	6
لاہور 2 پولیس اہلکاروں شہری اہلخانہ سمیت اغوا کرکے10 لاکھ بھتے مطالبہ	تحریری معافی مانگ لی ,	6
لاہور 2 پولیس اہلکاروں شہری اہلخانہ سمیت اغوا کرکے10 لاکھ بھتے مطالبہ	کے دوران بیگناہ نکلے ,	6
لاہور 2 پولیس اہلکاروں شہری اہلخانہ سمیت اغوا کرکے10 لاکھ بھتے مطالبہ	کرنے کو تیار ہیں ,	6
لاہور 2 پولیس اہلکاروں شہری اہلخانہ سمیت اغوا کرکے10 لاکھ بھتے مطالبہ	تاہم انکوائری جاری ہے ,	6
مقبوضہ کشمیر بھارتی فوج ریاستی دہشت گردی، 5 کشمیری نوجوان شہید	کو شہید کردیا گردیا ,	3
مقبوضہ کشمیر بھارتی فوج ریاستی دہشت گردی، 5 کشمیری نوجوان شہید	نوجوانوں کو شہید کیا ,	3
مقبوضہ کشمیر بھارتی فوج ریاستی دہشت گردی، 5 کشمیری نوجوان شہید	اب بھی جاری ہے ,	3
مقبوضہ کشمیر بھارتی فوج ریاستی دہشت گردی، 5 کشمیری نوجوان شہید	کو شہید کردیا تھا ,	3
مقبوضہ کشمیر بھارتی فوج ریاستی دہشت گردی، 5 کشمیری نوجوان شہید	کشمیری زخمی ہوگئے تھے ,	3
مقبوضہ کشمیر بھارتی فوج ریاستی دہشت گردی، 5 کشمیری نوجوان شہید	کا اعلان کیا تھا ,	3
سیالکوٹ احمدیوں عبادت گاہ مسمار، تحریک انصاف شدید مذمت	مذمت کی گئی ہے ,	6
سیالکوٹ احمدیوں عبادت گاہ مسمار، تحریک انصاف شدید مذمت	کو تحفظ فراہم کرے ,	6
سیالکوٹ احمدیوں عبادت گاہ مسمار، تحریک انصاف شدید مذمت	منہدم کر دیا تھا ,	6
سیالکوٹ احمدیوں عبادت گاہ مسمار، تحریک انصاف شدید مذمت	کوئی موجود نہیں تھا ,	6
سیالکوٹ احمدیوں عبادت گاہ مسمار، تحریک انصاف شدید مذمت	کرتا دیکھا جاسکتا ہے ,	6
سیالکوٹ احمدیوں عبادت گاہ مسمار، تحریک انصاف شدید مذمت	میں مدد فراہم کی ,	6
سیالکوٹ احمدیوں عبادت گاہ مسمار، تحریک انصاف شدید مذمت	ناقابل قبول قرار دیا ,	6
سیالکوٹ احمدیوں عبادت گاہ مسمار، تحریک انصاف شدید مذمت	اہمیت کی حامل ہے ,	6
سیالکوٹ احمدیوں عبادت گاہ مسمار، تحریک انصاف شدید مذمت	ہی بند کردیا تھا ,	6
ملتان موٹر وے تعمیراتی کام ڈمپر ٹکر، 5 مزدور جاں بحق	اور 2 زخمی ہوگئے ,	3
ملتان موٹر وے تعمیراتی کام ڈمپر ٹکر، 5 مزدور جاں بحق	کا افتتاح کریں گے ,	3
ملتان موٹر وے تعمیراتی کام ڈمپر ٹکر، 5 مزدور جاں بحق	4 شدید زخمی ہوگئے ,	3
ملتان موٹر وے تعمیراتی کام ڈمپر ٹکر، 5 مزدور جاں بحق	2 زخمی چل بسے ,	3
ملتان موٹر وے تعمیراتی کام ڈمپر ٹکر، 5 مزدور جاں بحق	تفتیش کا آغاز کردیا ,	3
رحیم یار خان ٹرالر لدا کنٹینر جھونپڑیوں الٹ گیا، ماں 3 بچوں سمیت جاں بحق	اور 2 زخمی ہوگئے ,	3
رحیم یار خان ٹرالر لدا کنٹینر جھونپڑیوں الٹ گیا، ماں 3 بچوں سمیت جاں بحق	جھونپڑیوں پر الٹ گیا ,	3
رحیم یار خان ٹرالر لدا کنٹینر جھونپڑیوں الٹ گیا، ماں 3 بچوں سمیت جاں بحق	2 افراد زخمی ہوگئے ,	3
رحیم یار خان ٹرالر لدا کنٹینر جھونپڑیوں الٹ گیا، ماں 3 بچوں سمیت جاں بحق	محمد پناہ منتقل کردیا ,	3
رحیم یار خان ٹرالر لدا کنٹینر جھونپڑیوں الٹ گیا، ماں 3 بچوں سمیت جاں بحق	چھاپے مارے جارہے ہیں ,	3
حیدرآباد سحرش نگر ریلوے ٹریک 2 دھماکے، اَپ ڈاؤن ٹریک متاثر	پر گڑھے پڑ گئے ,	4
حیدرآباد سحرش نگر ریلوے ٹریک 2 دھماکے، اَپ ڈاؤن ٹریک متاثر	وقوع پر پہنچ گئی ,	4
حیدرآباد سحرش نگر ریلوے ٹریک 2 دھماکے، اَپ ڈاؤن ٹریک متاثر	کا کام شروع کیا ,	4
حیدرآباد سحرش نگر ریلوے ٹریک 2 دھماکے، اَپ ڈاؤن ٹریک متاثر	ٹریفک بحال کردی گئی ,	4
کرکٹ کرپشن اسکینڈل، سری لنکا ’وکٹ فکسنگ‘ سازش پکڑی	کی سازش پکڑی گئی ,	1
کرکٹ کرپشن اسکینڈل، سری لنکا ’وکٹ فکسنگ‘ سازش پکڑی	کی یقین دہانی کروائی ,	1
کرکٹ کرپشن اسکینڈل، سری لنکا ’وکٹ فکسنگ‘ سازش پکڑی	تھرانگا اندیکا شامل ہیں ,	1
کرکٹ کرپشن اسکینڈل، سری لنکا ’وکٹ فکسنگ‘ سازش پکڑی	سےکرکٹ کھیل چکے ہیں ,	1
کرکٹ کرپشن اسکینڈل، سری لنکا ’وکٹ فکسنگ‘ سازش پکڑی	ویڈیو بھی ریکارڈ کرلی ,	1
کرکٹ کرپشن اسکینڈل، سری لنکا ’وکٹ فکسنگ‘ سازش پکڑی	ہی ختم کردیں گے ,	1
کرکٹ کرپشن اسکینڈل، سری لنکا ’وکٹ فکسنگ‘ سازش پکڑی	زائد رنز بنائے تھے ,	1
کرکٹ کرپشن اسکینڈل، سری لنکا ’وکٹ فکسنگ‘ سازش پکڑی	نشر کی جائے گی ,	1
کرکٹ کرپشن اسکینڈل، سری لنکا ’وکٹ فکسنگ‘ سازش پکڑی	تحقیقات کی جائے گی ,	1
پاکستان کرکٹ ٹیم سرفراز احمد قیادت متحد ہے، نجم سیٹھی	خوشی کا اظہار کیا ,	1
پاکستان کرکٹ ٹیم سرفراز احمد قیادت متحد ہے، نجم سیٹھی	کوئی گروپ نہیں ہے ,	1
پاکستان کرکٹ ٹیم سرفراز احمد قیادت متحد ہے، نجم سیٹھی	استعمال نہ کیا جائے ,	1
پاکستان کرکٹ ٹیم سرفراز احمد قیادت متحد ہے، نجم سیٹھی	پر بہت خوش ہیں ,	1
پاکستان کرکٹ ٹیم سرفراز احمد قیادت متحد ہے، نجم سیٹھی	شیڈول کے مطابق ہوگا ,	1
پاکستان کرکٹ ٹیم سرفراز احمد قیادت متحد ہے، نجم سیٹھی	لئے دستیاب نہ ہوں ,	1
سابق ڈی جی آئی ایس آئی اسد درانی پیر جی ایچ کیو طلب	طلب کیا جارہا ہے ,	6
سابق ڈی جی آئی ایس آئی اسد درانی پیر جی ایچ کیو طلب	کیلئے انہیں بلایاگیا ہے ,	6
سابق ڈی جی آئی ایس آئی اسد درانی پیر جی ایچ کیو طلب	کی خلاف ورزی ہے ,	6
سابق ڈی جی آئی ایس آئی اسد درانی پیر جی ایچ کیو طلب	فوج کو تحفظات ہیں ,	6
سابق ڈی جی آئی ایس آئی اسد درانی پیر جی ایچ کیو طلب	بیان کی گئے ہیں ,	6
سابق ڈی جی آئی ایس آئی اسد درانی پیر جی ایچ کیو طلب	اقدام اٹھایا گیا ہے ,	6
سابق ڈی جی آئی ایس آئی اسد درانی پیر جی ایچ کیو طلب	ایکشن لیا جائے گا ,	6
سابق ڈی جی آئی ایس آئی اسد درانی پیر جی ایچ کیو طلب	پر بات کی ہے ,	6
سابق ڈی جی آئی ایس آئی اسد درانی پیر جی ایچ کیو طلب	کتاب کی رونمائی ہے ,	6
سابق ڈی جی آئی ایس آئی اسد درانی پیر جی ایچ کیو طلب	دیگر معاملات شامل ہیں ,	6
سابق ڈی جی آئی ایس آئی اسد درانی پیر جی ایچ کیو طلب	خدشات ظاہر کیے ہیں ,	6
سابق ڈی جی آئی ایس آئی اسد درانی پیر جی ایچ کیو طلب	ہنگامی اجلاس بلایا جائے ,	6
سابق ڈی جی آئی ایس آئی اسد درانی پیر جی ایچ کیو طلب	حکومتیں نہیں چل سکتیں ,	6
سابق ڈی جی آئی ایس آئی اسد درانی پیر جی ایچ کیو طلب	فتویٰ لگا دیا جاتا ,	6
سابق ڈی جی آئی ایس آئی اسد درانی پیر جی ایچ کیو طلب	پر کتاب لکھی ہے ,	6
سابق ڈی جی آئی ایس آئی اسد درانی پیر جی ایچ کیو طلب	بھی نہیں ملا تھا ,	6
سابق ڈی جی آئی ایس آئی اسد درانی پیر جی ایچ کیو طلب	سامنے پیش ہوئے تھے ,	6
سابق ڈی جی آئی ایس آئی اسد درانی پیر جی ایچ کیو طلب	سے رجوع کیا تھا ,	6
سابق ڈی جی آئی ایس آئی اسد درانی پیر جی ایچ کیو طلب	پر عائد کی تھی ,	6
سابق ڈی جی آئی ایس آئی اسد درانی پیر جی ایچ کیو طلب	بھی حکم دیا تھا ,	6
سابق ڈی جی آئی ایس آئی اسد درانی پیر جی ایچ کیو طلب	عدالت مسترد کرچکی ہے ,	6
کلائی فریکچر، بابر اعظم انگلینڈ کیخلاف سیریز	سے باہر ہوگئے ہیں ,	1
کلائی فریکچر، بابر اعظم انگلینڈ کیخلاف سیریز	دستیاب نہیں ہوں گے ,	1
کلائی فریکچر، بابر اعظم انگلینڈ کیخلاف سیریز	کی تصدیق ہوگئی ہے ,	1
کلائی فریکچر، بابر اعظم انگلینڈ کیخلاف سیریز	ہوئے انجرڈ ہوگئے تھے ,	1
کلائی فریکچر، بابر اعظم انگلینڈ کیخلاف سیریز	کی کلائی پر لگی ,	1
کلائی فریکچر، بابر اعظم انگلینڈ کیخلاف سیریز	سے باہر جانا پڑا ,	1
میکونو طوفان یمن تباہی مچانے عُمان ٹکراگیا	کی خشکی سے ٹکراگیا ,	10
میکونو طوفان یمن تباہی مچانے عُمان ٹکراگیا	علاقے متاثر ہوئے ہیں ,	10
میکونو طوفان یمن تباہی مچانے عُمان ٹکراگیا	صورتحال پیدا ہوگئی ہے ,	10
میکونو طوفان یمن تباہی مچانے عُمان ٹکراگیا	میں ڈوبی ہوئی ہیں ,	10
میکونو طوفان یمن تباہی مچانے عُمان ٹکراگیا	ہونے کا خدشہ ہے ,	10
میکونو طوفان یمن تباہی مچانے عُمان ٹکراگیا	کھول دیا جائے گا ,	10
سرکاری ملازمین اضافی تنخواہیں فیصلہ، قومی خزانے 60 ارب بوجھ پڑے	اضافی بوجھ پڑے گا ,	12
سرکاری ملازمین اضافی تنخواہیں فیصلہ، قومی خزانے 60 ارب بوجھ پڑے	لاکھ سے زیادہ ہے ,	12
سرکاری ملازمین اضافی تنخواہیں فیصلہ، قومی خزانے 60 ارب بوجھ پڑے	ارب روپے رکھے گئے ,	12
سرکاری ملازمین اضافی تنخواہیں فیصلہ، قومی خزانے 60 ارب بوجھ پڑے	روپے خرچ ہوں گے ,	12
سرکاری ملازمین اضافی تنخواہیں فیصلہ، قومی خزانے 60 ارب بوجھ پڑے	فیصد تک ہوچکا ہے ,	12
جنسی ہراسانی الزامات، پروڈیوسر ہاروی وائن اسٹین گرفتاری دیدی	کو گرفتاری دے دی ,	11
جنسی ہراسانی الزامات، پروڈیوسر ہاروی وائن اسٹین گرفتاری دیدی	کارروائی کی جائے گی ,	11
جنسی ہراسانی الزامات، پروڈیوسر ہاروی وائن اسٹین گرفتاری دیدی	سے پردہ اٹھایا تھا ,	11
جنسی ہراسانی الزامات، پروڈیوسر ہاروی وائن اسٹین گرفتاری دیدی	بھی آغاز ہوا تھا ,	11
جنسی ہراسانی الزامات، پروڈیوسر ہاروی وائن اسٹین گرفتاری دیدی	ہیتھر گراہم شامل ہیں ,	11
جنسی ہراسانی الزامات، پروڈیوسر ہاروی وائن اسٹین گرفتاری دیدی	اور دھمکیاں دیتا تھا ,	11
جنسی ہراسانی الزامات، پروڈیوسر ہاروی وائن اسٹین گرفتاری دیدی	خواہشات کی بھرمار کردی ,	11
جنسی ہراسانی الزامات، پروڈیوسر ہاروی وائن اسٹین گرفتاری دیدی	کی بھی دھمکی دی ,	11
لارڈز ٹیسٹ برطانوی وزیراعظم پاکستان کارکردگی معترف	کارکردگی کی تعریف کی ,	1
لارڈز ٹیسٹ برطانوی وزیراعظم پاکستان کارکردگی معترف	پر کھیلا جارہا ہے ,	1
لارڈز ٹیسٹ برطانوی وزیراعظم پاکستان کارکردگی معترف	چوہان بھی موجود تھے ,	1
لارڈز ٹیسٹ برطانوی وزیراعظم پاکستان کارکردگی معترف	کھیل پیش کیا ہے ,	1
لارڈز ٹیسٹ برطانوی وزیراعظم پاکستان کارکردگی معترف	میچز دلچسپ ہوتے ہیں ,	1
لارڈز ٹیسٹ برطانوی وزیراعظم پاکستان کارکردگی معترف	بولنگ کا مظاہرہ کیا ,	1
لارڈز ٹیسٹ برطانوی وزیراعظم پاکستان کارکردگی معترف	پر آؤٹ کیا تھا ,	1
لارڈز ٹیسٹ برطانوی وزیراعظم پاکستان کارکردگی معترف	کا مظاہرہ کررہی ہے ,	1
لارڈز ٹیسٹ برطانوی وزیراعظم پاکستان کارکردگی معترف	میں بھی کامیاب ہوگی ,	1
لارڈز ٹیسٹ برطانوی وزیراعظم پاکستان کارکردگی معترف	درمیان گھل مل گئیں ,	1
پیپلزپارٹی پاکستان ہے، میاں صاحب بتائیں ہیں، آصف زرداری	ہیں کرتے کچھ ہیں ,	5
پیپلزپارٹی پاکستان ہے، میاں صاحب بتائیں ہیں، آصف زرداری	کے اذیت دی تھی‘ ,	5
پیپلزپارٹی پاکستان ہے، میاں صاحب بتائیں ہیں، آصف زرداری	ایوان صدر سے نکالا ,	5
پیپلزپارٹی پاکستان ہے، میاں صاحب بتائیں ہیں، آصف زرداری	ایوان صدر سے نکالا ,	5
پیپلزپارٹی پاکستان ہے، میاں صاحب بتائیں ہیں، آصف زرداری	سے کیا تعلق ہے ,	5
پیپلزپارٹی پاکستان ہے، میاں صاحب بتائیں ہیں، آصف زرداری	بھٹو کی سوچ تھی ,	5
پیپلزپارٹی پاکستان ہے، میاں صاحب بتائیں ہیں، آصف زرداری	کے لیے عدالت گئیں ,	5
پیپلزپارٹی پاکستان ہے، میاں صاحب بتائیں ہیں، آصف زرداری	مزید آگے بڑھے گا ,	5
پیپلزپارٹی پاکستان ہے، میاں صاحب بتائیں ہیں، آصف زرداری	میں جرگہ بلایا تھا ,	5
پیپلزپارٹی پاکستان ہے، میاں صاحب بتائیں ہیں، آصف زرداری	گیم کھیل رہے ہیں ,	5
پیپلزپارٹی پاکستان ہے، میاں صاحب بتائیں ہیں، آصف زرداری	انضمام نہ ہو سکا ,	5
پیپلزپارٹی پاکستان ہے، میاں صاحب بتائیں ہیں، آصف زرداری	خاتمہ کا ڈر ہے ,	5
پیپلزپارٹی پاکستان ہے، میاں صاحب بتائیں ہیں، آصف زرداری	کیا جا سکتا ہے ,	5
پیپلزپارٹی پاکستان ہے، میاں صاحب بتائیں ہیں، آصف زرداری	انکار کر دیا تھا ,	5
پیپلزپارٹی پاکستان ہے، میاں صاحب بتائیں ہیں، آصف زرداری	ساتھ ہیں یا نہیں ,	5
پیپلزپارٹی پاکستان ہے، میاں صاحب بتائیں ہیں، آصف زرداری	نہیں بن سکتی تھی ,	5
پیپلزپارٹی پاکستان ہے، میاں صاحب بتائیں ہیں، آصف زرداری	میں ووٹ دیں گے ,	5
پیپلزپارٹی پاکستان ہے، میاں صاحب بتائیں ہیں، آصف زرداری	نہیں کی جا سکتی ,	5
پیپلزپارٹی پاکستان ہے، میاں صاحب بتائیں ہیں، آصف زرداری	ضرور ردعمل دوں گا ,	5
اسٹیٹ بینک 2 ماہ کےلیے مانیٹری پالیسی اعلان	اعلان کر دیا ہے ,	12
اسٹیٹ بینک 2 ماہ کےلیے مانیٹری پالیسی اعلان	فیصد کر دی گئی ,	12
اسٹیٹ بینک 2 ماہ کےلیے مانیٹری پالیسی اعلان	بلند ترین سطح ہے ,	12
اسٹیٹ بینک 2 ماہ کےلیے مانیٹری پالیسی اعلان	سے کم رہے گی ,	12
اسٹیٹ بینک 2 ماہ کےلیے مانیٹری پالیسی اعلان	28 مئی سے ہوگا ,	12
جماعتیں بدلنے خدمت عوام نہیں، وزیراعظم	عوام مسترد کریں گے ,	5
جماعتیں بدلنے خدمت عوام نہیں، وزیراعظم	ترقیاتی کام نہیں کیے ,	5
جماعتیں بدلنے خدمت عوام نہیں، وزیراعظم	انتخابات میں فیصلہ کریں ,	5
جماعتیں بدلنے خدمت عوام نہیں، وزیراعظم	طاقت بنا سکتی ہے ,	5
جماعتیں بدلنے خدمت عوام نہیں، وزیراعظم	بھی حل کر دیا ,	5
جماعتیں بدلنے خدمت عوام نہیں، وزیراعظم	مسترد کر دیں گے ,	5
جماعتیں بدلنے خدمت عوام نہیں، وزیراعظم	کا ہی ہو گا ,	5
جماعتیں بدلنے خدمت عوام نہیں، وزیراعظم	منصوبہ دے رہے ہیں ,	5
جماعتیں بدلنے خدمت عوام نہیں، وزیراعظم	لیگ ن کر چکی ,	5
تھپڑ مارنے عمران خان مبارکباد دی، نعیم الحق	نے انہیں مبارکباد دی ,	5
تھپڑ مارنے عمران خان مبارکباد دی، نعیم الحق	نے اسے تھپڑ مارا‘ ,	5
تھپڑ مارنے عمران خان مبارکباد دی، نعیم الحق	اس عمل کو سراہا‘ ,	5
تھپڑ مارنے عمران خان مبارکباد دی، نعیم الحق	پر تعریف نہیں کی ,	5
تھپڑ مارنے عمران خان مبارکباد دی، نعیم الحق	پر مبارک باد دی ,	5
تھپڑ مارنے عمران خان مبارکباد دی، نعیم الحق	حوصلہ افزائی نہیں کرتے ,	5
تھپڑ مارنے عمران خان مبارکباد دی، نعیم الحق	کو تھپڑ مارا تھا ,	5
عاطف اسلم چوتھی سلمان خان آواز	ویڈیو ریلیز کردی گئی ,	8
عاطف اسلم چوتھی سلمان خان آواز	صورت قبول نہیں ہے ,	8
عاطف اسلم چوتھی سلمان خان آواز	اپنی آواز دی ہے ,	8
عاطف اسلم چوتھی سلمان خان آواز	موسیقار وشال مشرا ہیں ,	8
عاطف اسلم چوتھی سلمان خان آواز	گانے گا چکے ہیں ,	8
عاطف اسلم چوتھی سلمان خان آواز	دیکھا جا چکا ہے ,	8
عاطف اسلم چوتھی سلمان خان آواز	ضرور شامل ہوتی ہے ,	8
پنجاب نگراں وزیراعلیٰ کیلئے شہباز شریف اورمحمود الرشید ملاقات	شروع ہو گئی ہے ,	5
پنجاب نگراں وزیراعلیٰ کیلئے شہباز شریف اورمحمود الرشید ملاقات	سیکریٹریٹ میں جاری ہے ,	5
پنجاب نگراں وزیراعلیٰ کیلئے شہباز شریف اورمحمود الرشید ملاقات	با ضابطہ ملاقات ہے ,	5
پنجاب نگراں وزیراعلیٰ کیلئے شہباز شریف اورمحمود الرشید ملاقات	اللہ بھی موجود ہیں ,	5
پنجاب نگراں وزیراعلیٰ کیلئے شہباز شریف اورمحمود الرشید ملاقات	کے لیے موجود ہیں ,	5
انگلش ٹیم پہلی اننگز 184 رنز آؤٹ افسوسناک ہے، الیسٹر کک	آؤٹ ہونا افسوسناک ہے ,	1
انگلش ٹیم پہلی اننگز 184 رنز آؤٹ افسوسناک ہے، الیسٹر کک	و لینتھ شاندار تھی ,	1
انگلش ٹیم پہلی اننگز 184 رنز آؤٹ افسوسناک ہے، الیسٹر کک	گنوا کر اٹھانا پڑا ,	1
انگلش ٹیم پہلی اننگز 184 رنز آؤٹ افسوسناک ہے، الیسٹر کک	کی صلاحیت رکھتے ہیں ,	1
انگلش ٹیم پہلی اننگز 184 رنز آؤٹ افسوسناک ہے، الیسٹر کک	بناکر نمایاں رہے ہیں ,	1
ٹیسٹ میچ صبح پتہ ٹیم شامل ہوں، حسن علی	ٹیم میں شامل ہوں ,	1
ٹیسٹ میچ صبح پتہ ٹیم شامل ہوں، حسن علی	کہے جا سکتے ہیں ,	1
ٹیسٹ میچ صبح پتہ ٹیم شامل ہوں، حسن علی	خاصا پر جوش تھا ,	1
ٹیسٹ میچ صبح پتہ ٹیم شامل ہوں، حسن علی	لطف اٹھا چکا ہوں ,	1
ٹیسٹ میچ صبح پتہ ٹیم شامل ہوں، حسن علی	پر خاصے خوش تھے ,	1
ٹیسٹ میچ صبح پتہ ٹیم شامل ہوں، حسن علی	خاصا لطف اٹھایا ہے ,	1
ٹیسٹ میچ صبح پتہ ٹیم شامل ہوں، حسن علی	بناکر آؤٹ ہوئی ہے ,	1
ٹیسٹ میچ صبح پتہ ٹیم شامل ہوں، حسن علی	کھلاڑی کو آؤٹ کیا ,	1
سیاستدان بھارتی منصب ملکر کتاب لکھتا غدار کہلاتا رضا ربانی	فتویٰ لگا دیا جاتا ,	5
سیاستدان بھارتی منصب ملکر کتاب لکھتا غدار کہلاتا رضا ربانی	کتاب کی رونمائی ہے ,	5
سیاستدان بھارتی منصب ملکر کتاب لکھتا غدار کہلاتا رضا ربانی	مل کر لکھی ہے ,	5
سیاستدان بھارتی منصب ملکر کتاب لکھتا غدار کہلاتا رضا ربانی	فتوے لگ رہے ہوتے ,	5
سیاستدان بھارتی منصب ملکر کتاب لکھتا غدار کہلاتا رضا ربانی	پر بات کی ہے ,	5
سیاستدان بھارتی منصب ملکر کتاب لکھتا غدار کہلاتا رضا ربانی	دیگر معاملات شامل ہیں ,	5
سینیٹ فاٹا خیبرپختونخوا انضمام بل منظور	بل منظور کر لیا ,	5
سینیٹ فاٹا خیبرپختونخوا انضمام بل منظور	آئینی بل پیش کیا ,	5
سینیٹ فاٹا خیبرپختونخوا انضمام بل منظور	میں 5 ووٹ آئے ,	5
سینیٹ فاٹا خیبرپختونخوا انضمام بل منظور	میں حصہ نہیں لیا ,	5
سینیٹ فاٹا خیبرپختونخوا انضمام بل منظور	لیے ملتوی کردیا گیا ,	5
سینیٹ فاٹا خیبرپختونخوا انضمام بل منظور	دلیل کی آزادی ہے ,	5
سینیٹ فاٹا خیبرپختونخوا انضمام بل منظور	پر مسلط کیا گیا ,	5
سینیٹ فاٹا خیبرپختونخوا انضمام بل منظور	حق مانگ رہے ہیں ,	5
سینیٹ فاٹا خیبرپختونخوا انضمام بل منظور	خاتمے کی بات کی ,	5
سینیٹ فاٹا خیبرپختونخوا انضمام بل منظور	فیصلے نہیں کرے گا ,	5
سینیٹ فاٹا خیبرپختونخوا انضمام بل منظور	مخالفت میں ووٹ دیا ,	5
سینیٹ فاٹا خیبرپختونخوا انضمام بل منظور	336 ہو جائے گی ,	5
سینیٹ فاٹا خیبرپختونخوا انضمام بل منظور	173 ہو جائے گی ,	5
سینیٹ فاٹا خیبرپختونخوا انضمام بل منظور	ایک نشست ہو گی ,	5
سینیٹ فاٹا خیبرپختونخوا انضمام بل منظور	کے ممبر رہیں گے ,	5
سینیٹ فاٹا خیبرپختونخوا انضمام بل منظور	بھی ختم ہوجائیں گے ,	5
سینیٹ فاٹا خیبرپختونخوا انضمام بل منظور	استثنا دیا جائے گا ,	5
سینیٹ فاٹا خیبرپختونخوا انضمام بل منظور	نہیں ہو سکے گا ,	5
سینیٹ فاٹا خیبرپختونخوا انضمام بل منظور	ریجنز پر مشتمل ہے ,	5
سینیٹ فاٹا خیبرپختونخوا انضمام بل منظور	کے علاقے شامل ہیں ,	5
سینیٹ فاٹا خیبرپختونخوا انضمام بل منظور	پر عمل جاری ہے ,	5
سینیٹ فاٹا خیبرپختونخوا انضمام بل منظور	کو کہا جاتا ہے ,	5
سینیٹ فاٹا خیبرپختونخوا انضمام بل منظور	کی حیثیت دی گئی ,	5
سینیٹ فاٹا خیبرپختونخوا انضمام بل منظور	کی حیثیت رکھتے ہیں ,	5
سینیٹ فاٹا خیبرپختونخوا انضمام بل منظور	کی حیثیت حاصل ہے ,	5
چنیوٹ وعدے ٹریکٹر دلانے بیٹے والد قتل کردیا	والد کو قتل کردیا ,	3
چنیوٹ وعدے ٹریکٹر دلانے بیٹے والد قتل کردیا	کا وعدہ کیا تھا ,	3
چنیوٹ وعدے ٹریکٹر دلانے بیٹے والد قتل کردیا	لے کر دے سکا ,	3
چنیوٹ وعدے ٹریکٹر دلانے بیٹے والد قتل کردیا	فائرنگ کرکے قتل کردیا ,	3
چنیوٹ وعدے ٹریکٹر دلانے بیٹے والد قتل کردیا	چھاپے مارے جارہے ہیں ,	3
چنیوٹ وعدے ٹریکٹر دلانے بیٹے والد قتل کردیا	تفتیش شروع کردی ہے ,	3
جواہر روبل فٹبال میچ ریفری فرائض انجام پہلی مسلم خاتون	مسلم خاتون بن گئیں ,	1
جواہر روبل فٹبال میچ ریفری فرائض انجام پہلی مسلم خاتون	کا اعزاز حاصل کیا ,	1
جواہر روبل فٹبال میچ ریفری فرائض انجام پہلی مسلم خاتون	خواب دیکھ رہی ہیں ,	1
جواہر روبل فٹبال میچ ریفری فرائض انجام پہلی مسلم خاتون	حوصلہ شکنی کرتے تھے ,	1
جواہر روبل فٹبال میچ ریفری فرائض انجام پہلی مسلم خاتون	افزائی بھی کرتے ہیں ,	1
جواہر روبل فٹبال میچ ریفری فرائض انجام پہلی مسلم خاتون	اس سے محبت ہے ,	1
لارڈز ٹیسٹ پاکستانی بیٹسمینوں عمدہ پرفارمنس، 4 کھلاڑیوں نصف سنچریاں	مشکل میں ڈال دیا ,	1
لارڈز ٹیسٹ پاکستانی بیٹسمینوں عمدہ پرفارمنس، 4 کھلاڑیوں نصف سنچریاں	برتری حاصل ہوگئی ہے ,	1
لارڈز ٹیسٹ پاکستانی بیٹسمینوں عمدہ پرفارمنس، 4 کھلاڑیوں نصف سنچریاں	کی پوزیشن مستحکم کی ,	1
لارڈز ٹیسٹ پاکستانی بیٹسمینوں عمدہ پرفارمنس، 4 کھلاڑیوں نصف سنچریاں	سے باہر جانا پڑا ,	1
لارڈز ٹیسٹ پاکستانی بیٹسمینوں عمدہ پرفارمنس، 4 کھلاڑیوں نصف سنچریاں	کیریز پر موجود تھے ,	1
لارڈز ٹیسٹ پاکستانی بیٹسمینوں عمدہ پرفارمنس، 4 کھلاڑیوں نصف سنچریاں	وکٹ پر موجود تھے ,	1
لارڈز ٹیسٹ پاکستانی بیٹسمینوں عمدہ پرفارمنس، 4 کھلاڑیوں نصف سنچریاں	کا نقصان اٹھانا پڑا ,	1
لارڈز ٹیسٹ پاکستانی بیٹسمینوں عمدہ پرفارمنس، 4 کھلاڑیوں نصف سنچریاں	پیچھے کیچ آؤٹ ہوئے ,	1
لارڈز ٹیسٹ پاکستانی بیٹسمینوں عمدہ پرفارمنس، 4 کھلاڑیوں نصف سنچریاں	ڈبلیو آؤٹ ہو گئے ,	1
لارڈز ٹیسٹ پاکستانی بیٹسمینوں عمدہ پرفارمنس، 4 کھلاڑیوں نصف سنچریاں	136 رنز بنائے تھے ,	1
لارڈز ٹیسٹ پاکستانی بیٹسمینوں عمدہ پرفارمنس، 4 کھلاڑیوں نصف سنچریاں	بنا کر آؤٹ ہوئے ,	1
لارڈز ٹیسٹ پاکستانی بیٹسمینوں عمدہ پرفارمنس، 4 کھلاڑیوں نصف سنچریاں	بنا کر آؤٹ ہوگئے ,	1
لارڈز ٹیسٹ پاکستانی بیٹسمینوں عمدہ پرفارمنس، 4 کھلاڑیوں نصف سنچریاں	بناکر ریٹائرڈ ہرٹ ہوگئے ,	1
لارڈز ٹیسٹ پاکستانی بیٹسمینوں عمدہ پرفارمنس، 4 کھلاڑیوں نصف سنچریاں	رنز بناکر آؤٹ ہوئے ,	1
لارڈز ٹیسٹ پاکستانی بیٹسمینوں عمدہ پرفارمنس، 4 کھلاڑیوں نصف سنچریاں	رن بنائے آؤٹ ہوگئے ,	1
لارڈز ٹیسٹ پاکستانی بیٹسمینوں عمدہ پرفارمنس، 4 کھلاڑیوں نصف سنچریاں	نہ کھیل سکا تھا ,	1
لارڈز ٹیسٹ پاکستانی بیٹسمینوں عمدہ پرفارمنس، 4 کھلاڑیوں نصف سنچریاں	رنز پر ڈھیر ہوئی ,	1
لارڈز ٹیسٹ پاکستانی بیٹسمینوں عمدہ پرفارمنس، 4 کھلاڑیوں نصف سنچریاں	کر پویلین لوٹ گئی ,	1
لارڈز ٹیسٹ پاکستانی بیٹسمینوں عمدہ پرفارمنس، 4 کھلاڑیوں نصف سنچریاں	بھی شامل نہ ہوسکے ,	1
لارڈز ٹیسٹ پاکستانی بیٹسمینوں عمدہ پرفارمنس، 4 کھلاڑیوں نصف سنچریاں	پویلین کی راہ دکھائی ,	1
اسددرانی کتاب قومی سلامتی کمیٹی ہنگامی اجلاس بلایا جائے، نواز شریف	کو نہیں روک سکتا ,	5
اسددرانی کتاب قومی سلامتی کمیٹی ہنگامی اجلاس بلایا جائے، نواز شریف	انجام تک پہنچے گا ,	5
اسددرانی کتاب قومی سلامتی کمیٹی ہنگامی اجلاس بلایا جائے، نواز شریف	حکومتیں نہیں چل سکتیں ,	5
اسددرانی کتاب قومی سلامتی کمیٹی ہنگامی اجلاس بلایا جائے، نواز شریف	حتمی انجام تک پہنچناہے ,	5
اسددرانی کتاب قومی سلامتی کمیٹی ہنگامی اجلاس بلایا جائے، نواز شریف	اور ڈکٹیٹر مفرور ہے ,	5
اسددرانی کتاب قومی سلامتی کمیٹی ہنگامی اجلاس بلایا جائے، نواز شریف	آخر میں مُکا لہرایا ,	5
اسددرانی کتاب قومی سلامتی کمیٹی ہنگامی اجلاس بلایا جائے، نواز شریف	اپنے منہ پر مارتا ,	5
اسددرانی کتاب قومی سلامتی کمیٹی ہنگامی اجلاس بلایا جائے، نواز شریف	کر چاٹ رہے ہیں ,	5
اسددرانی کتاب قومی سلامتی کمیٹی ہنگامی اجلاس بلایا جائے، نواز شریف	وضاحت خود دیں گے ,	5
رابرٹ ریڈلے رپورٹ حقائق منافی انحصار جاسکتا، مریم نواز	انحصار نہیں کیا جاسکتا ,	5
رابرٹ ریڈلے رپورٹ حقائق منافی انحصار جاسکتا، مریم نواز	عدالت میں موجود رہے ,	5
رابرٹ ریڈلے رپورٹ حقائق منافی انحصار جاسکتا، مریم نواز	کے لیے ملتوی کردی ,	5
رابرٹ ریڈلے رپورٹ حقائق منافی انحصار جاسکتا، مریم نواز	کا سوال نہیں تھا ,	5
رابرٹ ریڈلے رپورٹ حقائق منافی انحصار جاسکتا، مریم نواز	ماہر سے رائے مانگی ,	5
رابرٹ ریڈلے رپورٹ حقائق منافی انحصار جاسکتا، مریم نواز	عمل انتہائی مشکوک ہے ,	5
رابرٹ ریڈلے رپورٹ حقائق منافی انحصار جاسکتا، مریم نواز	خدمات کیوں نہ لیں ,	5
رابرٹ ریڈلے رپورٹ حقائق منافی انحصار جاسکتا، مریم نواز	میں ملوث کرنا تھا ,	5
رابرٹ ریڈلے رپورٹ حقائق منافی انحصار جاسکتا، مریم نواز	نہ ہی زیادہ مضبوط ,	5
رابرٹ ریڈلے رپورٹ حقائق منافی انحصار جاسکتا، مریم نواز	ڈیڈ کی تصدیق کی ,	5
رابرٹ ریڈلے رپورٹ حقائق منافی انحصار جاسکتا، مریم نواز	دینے میں دلچسپی تھی ,	5
رابرٹ ریڈلے رپورٹ حقائق منافی انحصار جاسکتا، مریم نواز	سوالات نہیں کیے گئے ,	5
رابرٹ ریڈلے رپورٹ حقائق منافی انحصار جاسکتا، مریم نواز	ریڈلے لیبارٹری کو ملے ,	5
رابرٹ ریڈلے رپورٹ حقائق منافی انحصار جاسکتا، مریم نواز	ریڈلے سے وصول کی ,	5
رابرٹ ریڈلے رپورٹ حقائق منافی انحصار جاسکتا، مریم نواز	بھی سیزرمینیو نہیں ہے ,	5
رابرٹ ریڈلے رپورٹ حقائق منافی انحصار جاسکتا، مریم نواز	کے جواب دے دیے ,	5
رابرٹ ریڈلے رپورٹ حقائق منافی انحصار جاسکتا، مریم نواز	کر کے استعمال کیا ,	5
رابرٹ ریڈلے رپورٹ حقائق منافی انحصار جاسکتا، مریم نواز	سائنسز میں مہارت نہیں ,	5
رابرٹ ریڈلے رپورٹ حقائق منافی انحصار جاسکتا، مریم نواز	حوالہ بھی نہیں دیا ,	5
رابرٹ ریڈلے رپورٹ حقائق منافی انحصار جاسکتا، مریم نواز	جیب خرچ بھی دیتے ,	5
رابرٹ ریڈلے رپورٹ حقائق منافی انحصار جاسکتا، مریم نواز	ناقابل قبول شہادت ہے ,	5
رابرٹ ریڈلے رپورٹ حقائق منافی انحصار جاسکتا، مریم نواز	ذریعے ٹرسٹی بنایا گیا ,	5
رابرٹ ریڈلے رپورٹ حقائق منافی انحصار جاسکتا، مریم نواز	شُدہ ڈیکلریشن پیش کئے ,	5
رابرٹ ریڈلے رپورٹ حقائق منافی انحصار جاسکتا، مریم نواز	کی دوبارہ تصدیق کی ,	5
رابرٹ ریڈلے رپورٹ حقائق منافی انحصار جاسکتا، مریم نواز	پڑھ کر سنائے تھے ,	5
رابرٹ ریڈلے رپورٹ حقائق منافی انحصار جاسکتا، مریم نواز	شہادت بھی کہا تھا ,	5
رابرٹ ریڈلے رپورٹ حقائق منافی انحصار جاسکتا، مریم نواز	کے جواب دیں گے ,	5
رابرٹ ریڈلے رپورٹ حقائق منافی انحصار جاسکتا، مریم نواز	انویسمنٹ سے متعلق ہیں ,	5
رابرٹ ریڈلے رپورٹ حقائق منافی انحصار جاسکتا، مریم نواز	کو ملزم ٹھہرایا گیا ,	5
رابرٹ ریڈلے رپورٹ حقائق منافی انحصار جاسکتا، مریم نواز	نامزد کیا گیا ہے ,	5
رابرٹ ریڈلے رپورٹ حقائق منافی انحصار جاسکتا، مریم نواز	کیس الگ کرچکی ہے ,	5
رابرٹ ریڈلے رپورٹ حقائق منافی انحصار جاسکتا، مریم نواز	قرار دیا گیا ہے ,	5
رابرٹ ریڈلے رپورٹ حقائق منافی انحصار جاسکتا، مریم نواز	(ر) صفدر نامزد ہیں ,	5
اسٹار فٹبالر رونالڈینو 2 خواتین بیک وقت شادی	شادی کرنے جارہے ہیں ,	1
اسٹار فٹبالر رونالڈینو 2 خواتین بیک وقت شادی	سے شادی کریں گے ,	1
اسٹار فٹبالر رونالڈینو 2 خواتین بیک وقت شادی	ان کی منگیتر ہیں ,	1
اسٹار فٹبالر رونالڈینو 2 خواتین بیک وقت شادی	سال پہلے سے تھا ,	1
اسٹار فٹبالر رونالڈینو 2 خواتین بیک وقت شادی	ایک ساتھ کیا تھا ,	1
اسٹار فٹبالر رونالڈینو 2 خواتین بیک وقت شادی	سے خرچ کرسکتی ہیں ,	1
اسٹار فٹبالر رونالڈینو 2 خواتین بیک وقت شادی	ایک جیسے دیتے ہیں ,	1
اسٹار فٹبالر رونالڈینو 2 خواتین بیک وقت شادی	کا عندیہ دیا ہے ,	1
اسٹار فٹبالر رونالڈینو 2 خواتین بیک وقت شادی	فٹبال کھیلا کرتے تھے ,	1
خیرپور سینٹرل جیل ملکی قیدی دل دورہ پڑنے جاں بحق	کے باعث ہلاک ہوگیا ,	3
خیرپور سینٹرل جیل ملکی قیدی دل دورہ پڑنے جاں بحق	نام سے ہوئی ہے ,	3
خیرپور سینٹرل جیل ملکی قیدی دل دورہ پڑنے جاں بحق	سزا کاٹ رہا تھا ,	3
خیرپور سینٹرل جیل ملکی قیدی دل دورہ پڑنے جاں بحق	تعلق افغانستان سے تھا ,	3
خیرپور سینٹرل جیل ملکی قیدی دل دورہ پڑنے جاں بحق	سے جیل میں تھا ,	3
حکومت مدت ختم 6 روز باقی، نگراں وزیراعظم انتخاب ہوسکا	اب تک نہ ہوسکا ,	5
حکومت مدت ختم 6 روز باقی، نگراں وزیراعظم انتخاب ہوسکا	پر اتفاق نہ ہوسکا ,	5
حکومت مدت ختم 6 روز باقی، نگراں وزیراعظم انتخاب ہوسکا	جانے کا امکان ہے ,	5
حکومت مدت ختم 6 روز باقی، نگراں وزیراعظم انتخاب ہوسکا	جن پر اتفاق ہوسکتا ,	5
حکومت مدت ختم 6 روز باقی، نگراں وزیراعظم انتخاب ہوسکا	ملاقات کا عندیہ دیا ,	5
حکومت مدت ختم 6 روز باقی، نگراں وزیراعظم انتخاب ہوسکا	جو غیر متنازع ہو ,	5
حکومت مدت ختم 6 روز باقی، نگراں وزیراعظم انتخاب ہوسکا	نام پر اتفاق ہوجائے ,	5
حکومت مدت ختم 6 روز باقی، نگراں وزیراعظم انتخاب ہوسکا	ماڈل ٹاؤن میں ہوگی ,	5
حکومت مدت ختم 6 روز باقی، نگراں وزیراعظم انتخاب ہوسکا	دیگر نام شامل ہیں ,	5
حکومت مدت ختم 6 روز باقی، نگراں وزیراعظم انتخاب ہوسکا	ذمہ داریاں سنھالے گی ,	5
حکومت مدت ختم 6 روز باقی، نگراں وزیراعظم انتخاب ہوسکا	نامزد کردیا جاتا ہے ,	5
حکومت مدت ختم 6 روز باقی، نگراں وزیراعظم انتخاب ہوسکا	نگراں وزیراعظم کرتا ہے ,	5
مورگن فری مین جنسی ہراسانی خواتین معافی مانگ	سے معافی مانگ لی ,	11
مورگن فری مین جنسی ہراسانی خواتین معافی مانگ	تو معافی مانگتا ہوں ,	11
مورگن فری مین جنسی ہراسانی خواتین معافی مانگ	حوالے سے شکایت کی ,	11
مورگن فری مین جنسی ہراسانی خواتین معافی مانگ	کا الزام لگایا تھا ,	11
کرکٹرز اسمارٹ گھڑیاں شکایت برطانوی صحافی	کی کیا پالیسی ہے ,	1
کرکٹرز اسمارٹ گھڑیاں شکایت برطانوی صحافی	لئے استعمال ہونا ہے ,	1
کرکٹرز اسمارٹ گھڑیاں شکایت برطانوی صحافی	پر باندھی ہوئی ہیں ,	1
کرکٹرز اسمارٹ گھڑیاں شکایت برطانوی صحافی	روم میں داخل ہوئے ,	1
کرکٹرز اسمارٹ گھڑیاں شکایت برطانوی صحافی	ایسا نہ کیا جائے ,	1
لارڈز ٹیسٹ دن بولرز راج	سے فائدہ اٹھانا چاہیے ,	1
لارڈز ٹیسٹ دن بولرز راج	کی بنیاد رکھ دی ,	1
لارڈز ٹیسٹ دن بولرز راج	بھی میزبانی کرنا ہے ,	1
لارڈز ٹیسٹ دن بولرز راج	اننگز184رنز پر سمٹ گئی ,	1
لارڈز ٹیسٹ دن بولرز راج	کیرئیر بیسٹ4/51کی کارکردگی دکھائی ,	1
لارڈز ٹیسٹ دن بولرز راج	ایک وکٹ لے گئے ,	1
لارڈز ٹیسٹ دن بولرز راج	مشکلات بڑھائی ہوئی ہیں ,	1
لارڈز ٹیسٹ اسمارٹ گھڑیوں آئی اینٹی کرپشن حکام حرکت آگئے	شبہات بڑھا دیئے ہیں ,	1
لارڈز ٹیسٹ اسمارٹ گھڑیوں آئی اینٹی کرپشن حکام حرکت آگئے	طریقے استعمال کرتے ہیں ,	1
لارڈز ٹیسٹ اسمارٹ گھڑیوں آئی اینٹی کرپشن حکام حرکت آگئے	گھڑی پہنے دیکھا گیا ,	1
لارڈز ٹیسٹ اسمارٹ گھڑیوں آئی اینٹی کرپشن حکام حرکت آگئے	استعمال سے گریز کریں ,	1
لارڈز ٹیسٹ اسمارٹ گھڑیوں آئی اینٹی کرپشن حکام حرکت آگئے	کرنے سے منع کیا ,	1
لارڈز ٹیسٹ اسمارٹ گھڑیوں آئی اینٹی کرپشن حکام حرکت آگئے	گھڑیاں استعمال کررہے تھے ,	1
لارڈز ٹیسٹ اسمارٹ گھڑیوں آئی اینٹی کرپشن حکام حرکت آگئے	باہر رابطہ کیاجاسکتا ہے ,	1
لارڈز ٹیسٹ اسمارٹ گھڑیوں آئی اینٹی کرپشن حکام حرکت آگئے	کا سامنا ہوسکتا ہے ,	1
لارڈز ٹیسٹ اسمارٹ گھڑیوں آئی اینٹی کرپشن حکام حرکت آگئے	ٹیم کا حصہ ہیں ,	1
لارڈز ٹیسٹ اسمارٹ گھڑیوں آئی اینٹی کرپشن حکام حرکت آگئے	منع کردیا گیا ہے ,	1
لارڈز ٹیسٹ اسمارٹ گھڑیوں آئی اینٹی کرپشن حکام حرکت آگئے	گھڑیاں استعمال نہیں کرسکتے ,	1
لارڈز ٹیسٹ اسمارٹ گھڑیوں آئی اینٹی کرپشن حکام حرکت آگئے	اور بات نہیں ہوئی ,	1
لارڈز ٹیسٹ اسمارٹ گھڑیوں آئی اینٹی کرپشن حکام حرکت آگئے	کوشش کی گئی ہے ,	1
ٹیسٹ کنارہ کشی سوچنے عامر وسیم اکرم مشورہ	محدود رکھنا چاہتے ہیں ,	1
ٹیسٹ کنارہ کشی سوچنے عامر وسیم اکرم مشورہ	کا مشورہ دیا ہے ,	1
ٹیسٹ کنارہ کشی سوچنے عامر وسیم اکرم مشورہ	پر توجہ دینا ہوگی ,	1
ٹیسٹ کنارہ کشی سوچنے عامر وسیم اکرم مشورہ	ٹوئنٹی تک محدود ہے ,	1
ٹیسٹ کنارہ کشی سوچنے عامر وسیم اکرم مشورہ	کبھی شامل نہیں ہوسکتا ,	1
ٹیسٹ کنارہ کشی سوچنے عامر وسیم اکرم مشورہ	میں دلچسپی رکھتے ہیں ,	1
ٹیسٹ کنارہ کشی سوچنے عامر وسیم اکرم مشورہ	پر توجہ دینی چاہیے ,	1
ٹیسٹ کنارہ کشی سوچنے عامر وسیم اکرم مشورہ	میں شامل کیا جائے ,	1
ٹیسٹ کنارہ کشی سوچنے عامر وسیم اکرم مشورہ	سے استعمال کرنا ہوگا ,	1
ٹیسٹ کنارہ کشی سوچنے عامر وسیم اکرم مشورہ	کا اختیار دیا جائے ,	1
ٹیسٹ کنارہ کشی سوچنے عامر وسیم اکرم مشورہ	دیکھنے میں آتی ہے ,	1
ٹیسٹ کنارہ کشی سوچنے عامر وسیم اکرم مشورہ	لیے کھیل سکوں گا ,	1
ٹیسٹ کنارہ کشی سوچنے عامر وسیم اکرم مشورہ	بھی یہی اسکینڈل ہے ,	1
ٹیسٹ کنارہ کشی سوچنے عامر وسیم اکرم مشورہ	اجازت دے رہی ہے ,	1
ٹیسٹ کنارہ کشی سوچنے عامر وسیم اکرم مشورہ	میرے ساتھ کھڑے رہے ,	1
ٹیسٹ کنارہ کشی سوچنے عامر وسیم اکرم مشورہ	لے کر جائے گا ,	1
ٹیسٹ کنارہ کشی سوچنے عامر وسیم اکرم مشورہ	میچ وننگ اسپیل کیا ,	1
حافظ سعید معاملے چین بات ہوئی، وزیراعظم	معاملے پر گفتگو ہوتی ,	5
حافظ سعید معاملے چین بات ہوئی، وزیراعظم	زیر بحث نہیں آیا ,	5
حافظ سعید معاملے چین بات ہوئی، وزیراعظم	کوئی گفتگو نہیں ہوئی ,	5
حافظ سعید معاملے چین بات ہوئی، وزیراعظم	کا پول کھول دیا ,	5
حافظ سعید معاملے چین بات ہوئی، وزیراعظم	سختی سے مسترد کردیا ,	5
حافظ سعید معاملے چین بات ہوئی، وزیراعظم	منتقل کر دیا جائے ,	5
حافظ سعید معاملے چین بات ہوئی، وزیراعظم	اور گمراہ کن ہے ,	5
حافظ سعید معاملے چین بات ہوئی، وزیراعظم	شریف نےبہت محنت کی ,	5
حافظ سعید معاملے چین بات ہوئی، وزیراعظم	ہمیشہ مشاورت کی گئی ,	5
حافظ سعید معاملے چین بات ہوئی، وزیراعظم	حمایت کی نہ مخالفت ,	5
حافظ سعید معاملے چین بات ہوئی، وزیراعظم	اختلاف رائے ہوسکتا ہے ,	5
حافظ سعید معاملے چین بات ہوئی، وزیراعظم	یا گھر جائیں گے ,	5
حافظ سعید معاملے چین بات ہوئی، وزیراعظم	وہ مس رپورٹنگ تھی ,	5
حافظ سعید معاملے چین بات ہوئی، وزیراعظم	گیا وہ غلط تھا ,	5
عامر خان ’سنجو‘ سنیل دت کردار ٹھکرایا؟	سال مکمل ہو گئے ,	8
عامر خان ’سنجو‘ سنیل دت کردار ٹھکرایا؟	نے دلچسپ باتیں کیں ,	8
عامر خان ’سنجو‘ سنیل دت کردار ٹھکرایا؟	رنبیرکپور نے اداکر لیا ,	8
عامر خان ’سنجو‘ سنیل دت کردار ٹھکرایا؟	میں سفر کرتے تھے ,	8
عامر خان ’سنجو‘ سنیل دت کردار ٹھکرایا؟	اتنا دم نہیں تھا ,	8
عامر خان ’سنجو‘ سنیل دت کردار ٹھکرایا؟	پاریش راول نے نبھایا ,	8
اسد شفیق لارڈز ٹیسٹ سِنچری اسکور خواہش	کا اظہار کیا ہے ,	1
اسد شفیق لارڈز ٹیسٹ سِنچری اسکور خواہش	میچ کھیل رہے ہیں ,	1
اسد شفیق لارڈز ٹیسٹ سِنچری اسکور خواہش	کی اننگز کھیلی تھی ,	1
اسد شفیق لارڈز ٹیسٹ سِنچری اسکور خواہش	کی بات بھی ہوگی ,	1
اسد شفیق لارڈز ٹیسٹ سِنچری اسکور خواہش	کی 100ویں اننگز ہوگی ,	1
اسد شفیق لارڈز ٹیسٹ سِنچری اسکور خواہش	اہم کردار ادا کرے ,	1
پاکستان بھارتی فلموں نمائش پابندی عائد کردی	پابندی عائد کردی گئی ,	8
پاکستان بھارتی فلموں نمائش پابندی عائد کردی	سے نوٹیفکیشن جاری کردیا ,	8
پاکستان بھارتی فلموں نمائش پابندی عائد کردی	تک جاری رہے گا ,	8
پاکستان بھارتی فلموں نمائش پابندی عائد کردی	کی نمائش نہ کریں ,	8
’وقت آگیا چاہو قانونی کرسکتی ہو‘، شاہ رخ بیٹی پیغام	18 برس کی ہوگئیں ,	8
’وقت آگیا چاہو قانونی کرسکتی ہو‘، شاہ رخ بیٹی پیغام	خواہشات کا اظہار کیا ,	8
’وقت آگیا چاہو قانونی کرسکتی ہو‘، شاہ رخ بیٹی پیغام	ہو کر سکتی ہو‘ ,	8
’وقت آگیا چاہو قانونی کرسکتی ہو‘، شاہ رخ بیٹی پیغام	کی تصویر شیئر کی ,	8
عمران خان پی مائنس 6 میگا واٹ بجلی پیدا کی، شہباز شریف	واٹ بجلی پیدا ہوئی ,	5
عمران خان پی مائنس 6 میگا واٹ بجلی پیدا کی، شہباز شریف	پراجیکٹ کا دورہ کیا ,	5
عمران خان پی مائنس 6 میگا واٹ بجلی پیدا کی، شہباز شریف	پنجاب حکومت کے ہیں ,	5
عمران خان پی مائنس 6 میگا واٹ بجلی پیدا کی، شہباز شریف	بننے والا منصوبہ ہے ,	5
عمران خان پی مائنس 6 میگا واٹ بجلی پیدا کی، شہباز شریف	بجلی کا اضافہ ہوا ,	5
عمران خان پی مائنس 6 میگا واٹ بجلی پیدا کی، شہباز شریف	ایمانداری سے کام کیا ,	5
عمران خان پی مائنس 6 میگا واٹ بجلی پیدا کی، شہباز شریف	جو ایک عجوبہ ہے ,	5
عمران خان پی مائنس 6 میگا واٹ بجلی پیدا کی، شہباز شریف	خراب ہو گیا تھا ,	5
عمران خان پی مائنس 6 میگا واٹ بجلی پیدا کی، شہباز شریف	ہی باقی بچتی ہے ,	5
ڈیفنس کراچی نوجوان خواتین نازیبا حرکات	کی عکاسی کرتا ہے ,	11
ڈیفنس کراچی نوجوان خواتین نازیبا حرکات	میڈيا پر ڈال دیں ,	11
ڈیفنس کراچی نوجوان خواتین نازیبا حرکات	سے بیان کیا ہے ,	11
ڈیفنس کراچی نوجوان خواتین نازیبا حرکات	نازیبا حرکات کرنے لگا ,	11
ڈیفنس کراچی نوجوان خواتین نازیبا حرکات	بیٹھ کر روانہ ہوگيا ,	11
ڈیفنس کراچی نوجوان خواتین نازیبا حرکات	میڈيا پر ڈال دیا ,	11
ڈیفنس کراچی نوجوان خواتین نازیبا حرکات	نہیں لیا جاسکا ہے ,	11
شہباز شریف ہتک عزت دعویٰ عمران خان وکیل آج پیش	بھی پیش نہ ہوئے ,	5
شہباز شریف ہتک عزت دعویٰ عمران خان وکیل آج پیش	مقامی عدالت میں ہوئی ,	5
شہباز شریف ہتک عزت دعویٰ عمران خان وکیل آج پیش	فیصلہ کر دیتے ہیں ,	5
شہباز شریف ہتک عزت دعویٰ عمران خان وکیل آج پیش	یقین دہانی کروا دی ,	5
شہباز شریف ہتک عزت دعویٰ عمران خان وکیل آج پیش	دائر کر رکھا ہے ,	5
قومی اسمبلی اجلاس ایل او بھارتی جارحیت خلاف مذمتی قرارداد منظور	منظور کر لی گئی ,	5
قومی اسمبلی اجلاس ایل او بھارتی جارحیت خلاف مذمتی قرارداد منظور	پر منظور کی گئی ,	5
قومی اسمبلی اجلاس ایل او بھارتی جارحیت خلاف مذمتی قرارداد منظور	کی مدد کی جائے ,	5
قومی اسمبلی اجلاس ایل او بھارتی جارحیت خلاف مذمتی قرارداد منظور	جواب دیا جائے گا ,	5
اب وزیراعظم نگراں وزیراعظم معاملے بات گی، خورشید شاہ	بات نہیں ہو گی ,	5
اب وزیراعظم نگراں وزیراعظم معاملے بات گی، خورشید شاہ	سے پھر گئے ہیں ,	5
اب وزیراعظم نگراں وزیراعظم معاملے بات گی، خورشید شاہ	تھے لیکن نہیں دیے ,	5
اب وزیراعظم نگراں وزیراعظم معاملے بات گی، خورشید شاہ	میں شامل ہوں گے ,	5
اب وزیراعظم نگراں وزیراعظم معاملے بات گی، خورشید شاہ	دکھائی دے رہا ہے ,	5
فخر کرپٹ وزیرا‏عظم منی لانڈرنگ مجرم ٹھہرایا گیا عمران خان	پر مجرم ٹھہرایا گیا ,	9
فخر کرپٹ وزیرا‏عظم منی لانڈرنگ مجرم ٹھہرایا گیا عمران خان	کا تحفظ کرنا ہے ,	9
فخر کرپٹ وزیرا‏عظم منی لانڈرنگ مجرم ٹھہرایا گیا عمران خان	کو چیک کرلیا جائے ,	9
فخر کرپٹ وزیرا‏عظم منی لانڈرنگ مجرم ٹھہرایا گیا عمران خان	سال بعد دھرنا دیا ,	9
فخر کرپٹ وزیرا‏عظم منی لانڈرنگ مجرم ٹھہرایا گیا عمران خان	اٹھنےکا ذکر بھی کیا ,	9
فخر کرپٹ وزیرا‏عظم منی لانڈرنگ مجرم ٹھہرایا گیا عمران خان	اللہ کو امپائر مانتےہيں ,	9
فخر کرپٹ وزیرا‏عظم منی لانڈرنگ مجرم ٹھہرایا گیا عمران خان	انتشار پھیلا سکتے تھے ,	9
فخر کرپٹ وزیرا‏عظم منی لانڈرنگ مجرم ٹھہرایا گیا عمران خان	تسلیم نہیں کرتا تھا ,	9
فخر کرپٹ وزیرا‏عظم منی لانڈرنگ مجرم ٹھہرایا گیا عمران خان	فوری انصاف چاہتے ہیں ,	9
فخر کرپٹ وزیرا‏عظم منی لانڈرنگ مجرم ٹھہرایا گیا عمران خان	مطالبہ ناقابل عمل ہے ,	9
پاکستان الیکشن تاخیر متحمل سکتا، وزیراعظم	متحمل نہیں ہو سکتا ,	5
پاکستان الیکشن تاخیر متحمل سکتا، وزیراعظم	لیے ہمارا ساتھ دیا ,	5
پاکستان الیکشن تاخیر متحمل سکتا، وزیراعظم	پیدا ہو سکتا ہے ,	5
پاکستان الیکشن تاخیر متحمل سکتا، وزیراعظم	برابر کے شہری ہیں ,	5
پاکستان الیکشن تاخیر متحمل سکتا، وزیراعظم	پاناما میں کیا ہوا ,	5
پاکستان الیکشن تاخیر متحمل سکتا، وزیراعظم	کا پہلو سامنے آئے ,	5
پاکستان الیکشن تاخیر متحمل سکتا، وزیراعظم	کی اجازت نہیں ہے ,	5
پاکستان الیکشن تاخیر متحمل سکتا، وزیراعظم	اندر الیکشن ہوں گے ,	5
پاکستان الیکشن تاخیر متحمل سکتا، وزیراعظم	متحمل نہیں ہو سکتا ,	5
مشرف نواز شریف مرضی ملک گئے شاہ محمود	ملک سے باہر گئے ,	5
مشرف نواز شریف مرضی ملک گئے شاہ محمود	سی ایل سے نکالا ,	5
مشرف نواز شریف مرضی ملک گئے شاہ محمود	فیصلہ نہیں کر سکتی ,	5
مشرف نواز شریف مرضی ملک گئے شاہ محمود	پرویزمشرف کو روکا گیا ,	5
مشرف نواز شریف مرضی ملک گئے شاہ محمود	کا مرکزی کردار رہا ,	5
مشرف نواز شریف مرضی ملک گئے شاہ محمود	لعن طعن کرتا رہا ,	5
مشرف نواز شریف مرضی ملک گئے شاہ محمود	شکل نہیں دیکھنا چاہتا ,	5
پی ٹی سابق رہنما فوزیہ قصوری پی ایس پی شامل	شامل ہو گئی ہیں ,	5
پی ٹی سابق رہنما فوزیہ قصوری پی ایس پی شامل	کی توثیق ہوئی ہے ,	5
پی ٹی سابق رہنما فوزیہ قصوری پی ایس پی شامل	پی میں آرہے ہیں ,	5
پی ٹی سابق رہنما فوزیہ قصوری پی ایس پی شامل	کو بھجوا دیا ہے ,	5
پی ٹی سابق رہنما فوزیہ قصوری پی ایس پی شامل	نظر انداز کیا گیا ,	5
پی ٹی سابق رہنما فوزیہ قصوری پی ایس پی شامل	دفاع ممکن نہیں ہے ,	5
احتساب عدالت مریم نواز تحریری بیان کومہ فل اسٹاپ پڑھنے	محمد بشیر نے ٹوکا ,	5
احتساب عدالت مریم نواز تحریری بیان کومہ فل اسٹاپ پڑھنے	بدھ کو سماعت کی ,	5
احتساب عدالت مریم نواز تحریری بیان کومہ فل اسٹاپ پڑھنے	کو پڑھ کر سنایا ,	5
احتساب عدالت مریم نواز تحریری بیان کومہ فل اسٹاپ پڑھنے	انہوں نے پڑھ دیا ,	5
احتساب عدالت مریم نواز تحریری بیان کومہ فل اسٹاپ پڑھنے	ملتوی کر دی گئی ,	5
نگراں وزیراعظم وزیراعظم اپوزیشن لیڈر آج ملاقات	ایک اور ملاقات ہوگی ,	5
نگراں وزیراعظم وزیراعظم اپوزیشن لیڈر آج ملاقات	کے درمیان ملاقات ہوگی ,	5
نگراں وزیراعظم وزیراعظم اپوزیشن لیڈر آج ملاقات	جانے کا امکان ہے ,	5
نگراں وزیراعظم وزیراعظم اپوزیشن لیڈر آج ملاقات	نام سامنے آئے ہیں ,	5
نگراں وزیراعظم وزیراعظم اپوزیشن لیڈر آج ملاقات	میں ڈیل ہوچکی ہے ,	5
عمران خان عرصے پارلیمنٹ آمد، صحافی سوال دلچسپ جواب	صحافیوں نے گھیر لیا ,	5
عمران خان عرصے پارلیمنٹ آمد، صحافی سوال دلچسپ جواب	بعد پارلیمنٹ آیا ہوں ,	5
عمران خان عرصے پارلیمنٹ آمد، صحافی سوال دلچسپ جواب	میں ہر روز آتا ,	5
عمران خان عرصے پارلیمنٹ آمد، صحافی سوال دلچسپ جواب	کو مضبوط کرتا ہے ,	5
عمران خان عرصے پارلیمنٹ آمد، صحافی سوال دلچسپ جواب	وہ اسمبلی آئے ہیں ,	5
عمران خان عرصے پارلیمنٹ آمد، صحافی سوال دلچسپ جواب	میں ووٹ دیں گے ,	5
عمران خان عرصے پارلیمنٹ آمد، صحافی سوال دلچسپ جواب	آگئی اس لئے آگئے ,	5
بھارت رقم منتقلی الزام نواز شریف چیئرمین نیب قانونی نوٹس بھیج	قانونی نوٹس بھیج دیا ,	5
بھارت رقم منتقلی الزام نواز شریف چیئرمین نیب قانونی نوٹس بھیج	دھاندلی قرار دیا گیا ,	5
بھارت رقم منتقلی الزام نواز شریف چیئرمین نیب قانونی نوٹس بھیج	کا ہرجانہ ادا کریں ,	5
بھارت رقم منتقلی الزام نواز شریف چیئرمین نیب قانونی نوٹس بھیج	نامہ شائع کرایا جائے ,	5
بھارت رقم منتقلی الزام نواز شریف چیئرمین نیب قانونی نوٹس بھیج	کارروائی کی جائے گی ,	5
بھارت رقم منتقلی الزام نواز شریف چیئرمین نیب قانونی نوٹس بھیج	کا حکم دیا تھا ,	5
بھارت رقم منتقلی الزام نواز شریف چیئرمین نیب قانونی نوٹس بھیج	بھارت بھجوائی گئی تھی ,	5
بھارت رقم منتقلی الزام نواز شریف چیئرمین نیب قانونی نوٹس بھیج	بھارت بھجوائی گئی تھی ,	5
بھارت رقم منتقلی الزام نواز شریف چیئرمین نیب قانونی نوٹس بھیج	پاکستان کو نقصان ہوا ,	5
بھارت رقم منتقلی الزام نواز شریف چیئرمین نیب قانونی نوٹس بھیج	2016 میں موجود ہے ,	5
بھارت رقم منتقلی الزام نواز شریف چیئرمین نیب قانونی نوٹس بھیج	متعلق خبریں غلط ہیں ,	5
بھارت رقم منتقلی الزام نواز شریف چیئرمین نیب قانونی نوٹس بھیج	کا ذکر نہیں ہے ,	5
بھارت رقم منتقلی الزام نواز شریف چیئرمین نیب قانونی نوٹس بھیج	کا استعمال کیا تھا ,	5
بھارت رقم منتقلی الزام نواز شریف چیئرمین نیب قانونی نوٹس بھیج	کی تردید کردی تھی ,	5
بھارت رقم منتقلی الزام نواز شریف چیئرمین نیب قانونی نوٹس بھیج	دوبارہ طلب کیا تھا ,	5
بھارت رقم منتقلی الزام نواز شریف چیئرمین نیب قانونی نوٹس بھیج	منسوخ کردیا گیا تھا ,	5
رمضان سیلفی پوسٹ فریال مخدوم تنقید سامنا	کا سامنا پڑ گیا ,	8
رمضان سیلفی پوسٹ فریال مخدوم تنقید سامنا	شرٹ میں نظر آئیں ,	8
رمضان سیلفی پوسٹ فریال مخدوم تنقید سامنا	کی معافی مانگنی چاہیے ,	8
رمضان سیلفی پوسٹ فریال مخدوم تنقید سامنا	ہوا ایموجی بھی لگایا ,	8
رمضان سیلفی پوسٹ فریال مخدوم تنقید سامنا	پر بھی تنقید کی ,	8
رمضان سیلفی پوسٹ فریال مخدوم تنقید سامنا	سفری پابندیاں نہیں لگاتا ,	8
رمضان سیلفی پوسٹ فریال مخدوم تنقید سامنا	خبریں سامنے آئی تھیں ,	8
رمضان سیلفی پوسٹ فریال مخدوم تنقید سامنا	کی علیحدگی تک جاپہنچے ,	8
رمضان سیلفی پوسٹ فریال مخدوم تنقید سامنا	کا اعلان کردیا تھا ,	8
ایون فیلڈ ریفرنس مریم نواز 128 46 سوالات جواب	لیے ملتوی کردی گئی ,	5
ایون فیلڈ ریفرنس مریم نواز 128 46 سوالات جواب	عدالت میں موجود رہے ,	5
ایون فیلڈ ریفرنس مریم نواز 128 46 سوالات جواب	کے جواب دیے تھے ,	5
ایون فیلڈ ریفرنس مریم نواز 128 46 سوالات جواب	بیان قلمبند کرائیں گے ,	5
ایون فیلڈ ریفرنس مریم نواز 128 46 سوالات جواب	تعیناتی مناسب نہیں تھی ,	5
ایون فیلڈ ریفرنس مریم نواز 128 46 سوالات جواب	نواز شریف کا تھا ,	5
ایون فیلڈ ریفرنس مریم نواز 128 46 سوالات جواب	نیب میں تعینات کیا ,	5
ایون فیلڈ ریفرنس مریم نواز 128 46 سوالات جواب	میں شامل کیا گیا ,	5
ایون فیلڈ ریفرنس مریم نواز 128 46 سوالات جواب	کے جواب دے دیے ,	5
ایون فیلڈ ریفرنس مریم نواز 128 46 سوالات جواب	تناؤ میں اضافہ ہوا ,	5
ایون فیلڈ ریفرنس مریم نواز 128 46 سوالات جواب	سے ظاہر نہیں ہوتی ,	5
ایون فیلڈ ریفرنس مریم نواز 128 46 سوالات جواب	رپورٹ غیر متعلقہ تھی ,	5
ایون فیلڈ ریفرنس مریم نواز 128 46 سوالات جواب	ناقابل قبول شہادت ہے ,	5
ایون فیلڈ ریفرنس مریم نواز 128 46 سوالات جواب	کا حصہ بنایا جائے ,	5
ایون فیلڈ ریفرنس مریم نواز 128 46 سوالات جواب	میں نے پڑھ دیا ,	5
ایون فیلڈ ریفرنس مریم نواز 128 46 سوالات جواب	انویسمنٹ سے متعلق ہیں ,	5
ایون فیلڈ ریفرنس مریم نواز 128 46 سوالات جواب	کو ملزم ٹھہرایا گیا ,	5
ایون فیلڈ ریفرنس مریم نواز 128 46 سوالات جواب	نامزد کیا گیا ہے ,	5
ایون فیلڈ ریفرنس مریم نواز 128 46 سوالات جواب	کیس الگ کرچکی ہے ,	5
ایون فیلڈ ریفرنس مریم نواز 128 46 سوالات جواب	قرار دیا گیا ہے ,	5
ایون فیلڈ ریفرنس مریم نواز 128 46 سوالات جواب	(ر) صفدر نامزد ہیں ,	5
پیغام پہنچانے ماتحت برطرف کرسکتا تھا، ملکی مفاد کیا نواز شریف	میں برطرف نہیں کیا ,	5
پیغام پہنچانے ماتحت برطرف کرسکتا تھا، ملکی مفاد کیا نواز شریف	ہمت کا مظاہرہ کیا ,	5
پیغام پہنچانے ماتحت برطرف کرسکتا تھا، ملکی مفاد کیا نواز شریف	درگزر سے کام لیا ,	5
پیغام پہنچانے ماتحت برطرف کرسکتا تھا، ملکی مفاد کیا نواز شریف	ہماری جان نہیں چھوڑی ,	5
پیغام پہنچانے ماتحت برطرف کرسکتا تھا، ملکی مفاد کیا نواز شریف	کے جواب دے دیے ,	5
پیغام پہنچانے ماتحت برطرف کرسکتا تھا، ملکی مفاد کیا نواز شریف	پیغام پہنچا رہا ہے ,	5
پیغام پہنچانے ماتحت برطرف کرسکتا تھا، ملکی مفاد کیا نواز شریف	درگزر کا نتیجہ ہے ,	5
پیغام پہنچانے ماتحت برطرف کرسکتا تھا، ملکی مفاد کیا نواز شریف	اسٹاک بن گئے ہیں ,	5
پیغام پہنچانے ماتحت برطرف کرسکتا تھا، ملکی مفاد کیا نواز شریف	کا کیا قصور ہے ,	5
پیغام پہنچانے ماتحت برطرف کرسکتا تھا، ملکی مفاد کیا نواز شریف	ایک سال کی تھی ,	5
پیغام پہنچانے ماتحت برطرف کرسکتا تھا، ملکی مفاد کیا نواز شریف	اکائونٹیبلٹی بھی ہورہی ہے ,	5
پیغام پہنچانے ماتحت برطرف کرسکتا تھا، ملکی مفاد کیا نواز شریف	غلط فہمی میں ہے ,	5
پیغام پہنچانے ماتحت برطرف کرسکتا تھا، ملکی مفاد کیا نواز شریف	تو سب ممکن ہوگا ,	5
پیغام پہنچانے ماتحت برطرف کرسکتا تھا، ملکی مفاد کیا نواز شریف	ٹھنڈے نہ پڑنے دے ,	5
لارڈز ٹیسٹ دن پاکستانی بولرز نام	پر 50 رنز بنالیے ,	1
لارڈز ٹیسٹ دن پاکستانی بولرز نام	کریز پر موجود تھے ,	1
لارڈز ٹیسٹ دن پاکستانی بولرز نام	کہ غلط ثابت ہوا ,	1
لارڈز ٹیسٹ دن پاکستانی بولرز نام	اننگز کا آغاز کیا ,	1
لارڈز ٹیسٹ دن پاکستانی بولرز نام	گیند پر بولڈ ہوئے ,	1
لارڈز ٹیسٹ دن پاکستانی بولرز نام	کیچ آؤٹ ہو گئے ,	1
لارڈز ٹیسٹ دن پاکستانی بولرز نام	گیند پر آؤٹ ہوگئے ,	1
لارڈز ٹیسٹ دن پاکستانی بولرز نام	پر بیئرسٹو آؤٹ ہوگئے ,	1
لارڈز ٹیسٹ دن پاکستانی بولرز نام	پر کلین بولڈ ہوگئے ,	1
لارڈز ٹیسٹ دن پاکستانی بولرز نام	بناکر پویلین لوٹ گئی ,	1
لارڈز ٹیسٹ دن پاکستانی بولرز نام	کھلاڑی کو آؤٹ کیا ,	1
لارڈز ٹیسٹ دن پاکستانی بولرز نام	میں کھیل پیش کیا ,	1
لارڈز ٹیسٹ دن پاکستانی بولرز نام	پر ناٹ آؤٹ ہیں ,	1
لارڈز ٹیسٹ دن پاکستانی بولرز نام	کا آغاز کرے گی ,	1
لارڈز ٹیسٹ دن پاکستانی بولرز نام	سب بہت پرجوش ہیں ,	1
لارڈز ٹیسٹ دن پاکستانی بولرز نام	کا ہی فیصلہ کرتے ,	1
لارڈز ٹیسٹ دن پاکستانی بولرز نام	شامل کیا گیا ہے ,	1
لارڈز ٹیسٹ دن پاکستانی بولرز نام	وقت تک برقرار رہی ,	1
لارڈز ٹیسٹ دن پاکستانی بولرز نام	روٹ کر رہے ہیں ,	1
میشا شفیع علی ظفر تنازع بات اچھی کرلیا کریں!	طور پر ہراساں کیا ,	11
میشا شفیع علی ظفر تنازع بات اچھی کرلیا کریں!	اُگلنے سے نہیں کتراتے ,	11
میشا شفیع علی ظفر تنازع بات اچھی کرلیا کریں!	کوسبی یاد آگئے تھے ,	11
میشا شفیع علی ظفر تنازع بات اچھی کرلیا کریں!	تصویر بنے ہوئے ہیں ,	11
میشا شفیع علی ظفر تنازع بات اچھی کرلیا کریں!	زیادتی کا شکار بنایا ,	11
میشا شفیع علی ظفر تنازع بات اچھی کرلیا کریں!	گھناؤنی حرکت کی تھی ,	11
میشا شفیع علی ظفر تنازع بات اچھی کرلیا کریں!	تو ہو گی ہی ,	11
میشا شفیع علی ظفر تنازع بات اچھی کرلیا کریں!	کے 5 بچے تھے ,	11
میشا شفیع علی ظفر تنازع بات اچھی کرلیا کریں!	کا حصہ بن گئے ,	11
میشا شفیع علی ظفر تنازع بات اچھی کرلیا کریں!	اور 4 بیٹیاں تھی ,	11
میشا شفیع علی ظفر تنازع بات اچھی کرلیا کریں!	طرح سے ٹوٹا تھا ,	11
میشا شفیع علی ظفر تنازع بات اچھی کرلیا کریں!	روپ میں جانور نکلا ,	11
میشا شفیع علی ظفر تنازع بات اچھی کرلیا کریں!	بجانے کے مترادف ہے ,	11
میشا شفیع علی ظفر تنازع بات اچھی کرلیا کریں!	اور نا ہی ایکٹنگ ,	11
میشا شفیع علی ظفر تنازع بات اچھی کرلیا کریں!	سنیے ٹوئٹر کی کہانی ,	11
میشا شفیع علی ظفر تنازع بات اچھی کرلیا کریں!	کرنے کی کوشش کی ,	11
میشا شفیع علی ظفر تنازع بات اچھی کرلیا کریں!	میں یہ کچھ ہوا ,	11
میشا شفیع علی ظفر تنازع بات اچھی کرلیا کریں!	کی کوشش کے مقدمات ,	11
میشا شفیع علی ظفر تنازع بات اچھی کرلیا کریں!	سچ کہہ رہا ہے ,	11
میشا شفیع علی ظفر تنازع بات اچھی کرلیا کریں!	جائے تو بہتر ہے ,	11
میشا شفیع علی ظفر تنازع بات اچھی کرلیا کریں!	تصویریں کھنچوا رہے تھے ,	11
میشا شفیع علی ظفر تنازع بات اچھی کرلیا کریں!	سوچا بھی نہیں جاسکتا ,	11
میشا شفیع علی ظفر تنازع بات اچھی کرلیا کریں!	ڈوپٹہ کیوں نہیں لیتی ,	11
میشا شفیع علی ظفر تنازع بات اچھی کرلیا کریں!	ایسا بالکل نہیں لگتا ,	11
میشا شفیع علی ظفر تنازع بات اچھی کرلیا کریں!	جیسے لوگ ہوتے ہیں ,	11
میشا شفیع علی ظفر تنازع بات اچھی کرلیا کریں!	ٹیلنٹڈ بھی ہوتے ہیں ,	11
میشا شفیع علی ظفر تنازع بات اچھی کرلیا کریں!	میں سوچنا چاہیے تھا ,	11
میشا شفیع علی ظفر تنازع بات اچھی کرلیا کریں!	فیملی یاد آجانی تھی ,	11
میشا شفیع علی ظفر تنازع بات اچھی کرلیا کریں!	کی زندگی بدل دی ,	11
میشا شفیع علی ظفر تنازع بات اچھی کرلیا کریں!	کی مثال نہیں ملتی ,	11
میشا شفیع علی ظفر تنازع بات اچھی کرلیا کریں!	بھی سامنے آچکی ہیں ,	11
میشا شفیع علی ظفر تنازع بات اچھی کرلیا کریں!	ہیں اور وغیرہ وغیرہ ,	11
میشا شفیع علی ظفر تنازع بات اچھی کرلیا کریں!	بھی دیا جاچکا ہے ,	11
میشا شفیع علی ظفر تنازع بات اچھی کرلیا کریں!	امید کی جاسکتی تھی ,	11
میشا شفیع علی ظفر تنازع بات اچھی کرلیا کریں!	کر طبیعت خوش ہوگئی ,	11
میشا شفیع علی ظفر تنازع بات اچھی کرلیا کریں!	عورت خود موقع دے ,	11
میشا شفیع علی ظفر تنازع بات اچھی کرلیا کریں!	ہونا ضروری نہیں ہے ,	11
بہاولنگر رشتے انکار لڑکی اہلخانہ پھنسانےکیلئے باپ بیٹی قتل کردیا	اور کزن پر لگادیا ,	3
بہاولنگر رشتے انکار لڑکی اہلخانہ پھنسانےکیلئے باپ بیٹی قتل کردیا	شادی کرنا چاہتا تھا ,	3
بہاولنگر رشتے انکار لڑکی اہلخانہ پھنسانےکیلئے باپ بیٹی قتل کردیا	گھر میں پھینک دی ,	3
بہاولنگر رشتے انکار لڑکی اہلخانہ پھنسانےکیلئے باپ بیٹی قتل کردیا	کا رشتہ لے سکے ,	3
بہاولنگر رشتے انکار لڑکی اہلخانہ پھنسانےکیلئے باپ بیٹی قتل کردیا	قتل کا اعتراف کرلیا ,	3
کراچی دہلی کالونی ماں چند ماہ بچے موت معمہ حل	دیور کو گرفتار کرلیا ,	3
کراچی دہلی کالونی ماں چند ماہ بچے موت معمہ حل	جاں بحق ہوگئے تھے ,	3
کراچی دہلی کالونی ماں چند ماہ بچے موت معمہ حل	ریکارڈ کیے جائیں گے ,	3
کراچی دہلی کالونی ماں چند ماہ بچے موت معمہ حل	میں درج کیا گیا ,	3
کراچی دہلی کالونی ماں چند ماہ بچے موت معمہ حل	کو گرفتار کر لیا ,	3
کراچی دہلی کالونی ماں چند ماہ بچے موت معمہ حل	سے نیچے پھینکا گیا ,	3
کراچی دہلی کالونی ماں چند ماہ بچے موت معمہ حل	کے نشانات ملے ہیں ,	3
کراچی دہلی کالونی ماں چند ماہ بچے موت معمہ حل	سے قتل کیا گیا ,	3
فاٹا خیبر پختونخوا انضمام بل قومی اسمبلی منظور	منظور کر لیا گیا ,	5
فاٹا خیبر پختونخوا انضمام بل قومی اسمبلی منظور	طور پر شریک ہوئے ,	5
فاٹا خیبر پختونخوا انضمام بل قومی اسمبلی منظور	ترمیم بل پیش کیا ,	5
فاٹا خیبر پختونخوا انضمام بل قومی اسمبلی منظور	بل کی مخالفت کی ,	5
فاٹا خیبر پختونخوا انضمام بل قومی اسمبلی منظور	کی کاپیاں بھی پھاڑیں ,	5
فاٹا خیبر پختونخوا انضمام بل قومی اسمبلی منظور	وار منظوری لی گئی ,	5
فاٹا خیبر پختونخوا انضمام بل قومی اسمبلی منظور	اس کی مخالفت کی ,	5
فاٹا خیبر پختونخوا انضمام بل قومی اسمبلی منظور	میں موجود نہیں تھے ,	5
فاٹا خیبر پختونخوا انضمام بل قومی اسمبلی منظور	کا شکر گزار ہوں ,	5
فاٹا خیبر پختونخوا انضمام بل قومی اسمبلی منظور	اعتماد بحال کرنا ہے ,	5
فاٹا خیبر پختونخوا انضمام بل قومی اسمبلی منظور	بہت بڑی کامیابی ہے ,	5
فاٹا خیبر پختونخوا انضمام بل قومی اسمبلی منظور	بالکل درست اقدام تھا ,	5
فاٹا خیبر پختونخوا انضمام بل قومی اسمبلی منظور	مسائل سامنے آئیں گے ,	5
فاٹا خیبر پختونخوا انضمام بل قومی اسمبلی منظور	تباہ ہو چکا ہے ,	5
فاٹا خیبر پختونخوا انضمام بل قومی اسمبلی منظور	اسمبلی منظور کرتی ہے ,	5
فاٹا خیبر پختونخوا انضمام بل قومی اسمبلی منظور	بل کو منظور کروائے ,	5
فاٹا خیبر پختونخوا انضمام بل قومی اسمبلی منظور	گے تو پریشانی ہوگی ,	5
فاٹا خیبر پختونخوا انضمام بل قومی اسمبلی منظور	حق نہ چھینا جائے ,	5
فاٹا خیبر پختونخوا انضمام بل قومی اسمبلی منظور	خلاف اقدام قبول نہیں ,	5
فاٹا خیبر پختونخوا انضمام بل قومی اسمبلی منظور	میں کوئی حرج نہیں ,	5
فاٹا خیبر پختونخوا انضمام بل قومی اسمبلی منظور	کرنے کو تیار ہیں ,	5
فاٹا خیبر پختونخوا انضمام بل قومی اسمبلی منظور	اگلے سال ہوں گے ,	5
فاٹا خیبر پختونخوا انضمام بل قومی اسمبلی منظور	96 ہو جائیں گی ,	5
فاٹا خیبر پختونخوا انضمام بل قومی اسمبلی منظور	خاتمہ ہو جائے گا ,	5
فاٹا خیبر پختونخوا انضمام بل قومی اسمبلی منظور	نہیں ہو سکے گا ,	5
فاٹا خیبر پختونخوا انضمام بل قومی اسمبلی منظور	استثنا دیا جائے گا ,	5
فاٹا خیبر پختونخوا انضمام بل قومی اسمبلی منظور	کی مخالفت برقرار ہے ,	5
کراچی سمندری ہوائیں چلنا شروع، گرمی شدت کمی امکان	کمی کا امکان ہے ,	10
کراچی سمندری ہوائیں چلنا شروع، گرمی شدت کمی امکان	سے چل رہی ہیں ,	10
کراچی سمندری ہوائیں چلنا شروع، گرمی شدت کمی امکان	اضافے کا امکان ہے ,	10
کراچی سمندری ہوائیں چلنا شروع، گرمی شدت کمی امکان	اور خشک رہے گا ,	10
کراچی سمندری ہوائیں چلنا شروع، گرمی شدت کمی امکان	سامنا کرنا پڑے گا ,	10
کراچی سمندری ہوائیں چلنا شروع، گرمی شدت کمی امکان	گوئی کی گئی تھی ,	10
کراچی سمندری ہوائیں چلنا شروع، گرمی شدت کمی امکان	ہونے کا امکان ہے ,	10
کراچی سمندری ہوائیں چلنا شروع، گرمی شدت کمی امکان	ڈگری ریکارڈ کیا گیا ,	10
کراچی سمندری ہوائیں چلنا شروع، گرمی شدت کمی امکان	گریڈ ریکارڈ کیا گیا ,	10
کراچی سمندری ہوائیں چلنا شروع، گرمی شدت کمی امکان	کو ڈھانپ کر رکھیں ,	10
کراچی سمندری ہوائیں چلنا شروع، گرمی شدت کمی امکان	احساس کم ہوتا ہے ,	10
کراچی سمندری ہوائیں چلنا شروع، گرمی شدت کمی امکان	لیے مددگار ہوتے ہیں ,	10
پاکستان رجسٹرڈ ووٹرز تعداد ساڑھے 10 کروڑ تجاوز کرگئی	کی تفصیلات جاری کردیں ,	5
پاکستان رجسٹرڈ ووٹرز تعداد ساڑھے 10 کروڑ تجاوز کرگئی	کے اہل ہوں گے ,	5
پاکستان رجسٹرڈ ووٹرز تعداد ساڑھے 10 کروڑ تجاوز کرگئی	ہزار 145 ہوگئی ہے ,	5
پاکستان رجسٹرڈ ووٹرز تعداد ساڑھے 10 کروڑ تجاوز کرگئی	پیچھے ہٹ رہی ہے ,	5
پاکستان رجسٹرڈ ووٹرز تعداد ساڑھے 10 کروڑ تجاوز کرگئی	ہزار 876 خواتیں ہیں ,	5
پاکستان رجسٹرڈ ووٹرز تعداد ساڑھے 10 کروڑ تجاوز کرگئی	54 ہزار 400 ہے ,	5
پاکستان رجسٹرڈ ووٹرز تعداد ساڑھے 10 کروڑ تجاوز کرگئی	ہزار 468 خواتین ہیں ,	5
پاکستان رجسٹرڈ ووٹرز تعداد ساڑھے 10 کروڑ تجاوز کرگئی	13 ہزار 264 ہے ,	5
پاکستان رجسٹرڈ ووٹرز تعداد ساڑھے 10 کروڑ تجاوز کرگئی	2 ہزار 252 ہے ,	5
پاکستان رجسٹرڈ ووٹرز تعداد ساڑھے 10 کروڑ تجاوز کرگئی	57 ہزار 885 ہے ,	5
پاکستان رجسٹرڈ ووٹرز تعداد ساڑھے 10 کروڑ تجاوز کرگئی	کرانے کی پابند ہوگی ,	5
پاکستان رجسٹرڈ ووٹرز تعداد ساڑھے 10 کروڑ تجاوز کرگئی	کے پاس جائے گا ,	5
پاکستان رجسٹرڈ ووٹرز تعداد ساڑھے 10 کروڑ تجاوز کرگئی	سینیٹ سے ہوسکتا ہے ,	5
پاکستان رجسٹرڈ ووٹرز تعداد ساڑھے 10 کروڑ تجاوز کرگئی	پاس چلا جائے گا ,	5
ن لیگی رکن پنجاب اسمبلی کنول نعمان استعفیٰ واپس لےلیا	استعفیٰ واپس لے لیا ,	5
ن لیگی رکن پنجاب اسمبلی کنول نعمان استعفیٰ واپس لےلیا	اور آج بھی ہیں ,	5
ن لیگی رکن پنجاب اسمبلی کنول نعمان استعفیٰ واپس لےلیا	حق نمک ادا کیا ,	5
ن لیگی رکن پنجاب اسمبلی کنول نعمان استعفیٰ واپس لےلیا	وقت نہ دیا گیا ,	5
ن لیگی رکن پنجاب اسمبلی کنول نعمان استعفیٰ واپس لےلیا	استعفیٰ دے رہی ہوں ,	5
ملالہ یوسف زئی پاکستانی طالبہ سبیکہ شیخ موت اظہار افسوس	کا اظہار کیا ہے ,	5
ملالہ یوسف زئی پاکستانی طالبہ سبیکہ شیخ موت اظہار افسوس	محروم ہو گئی ہے ,	5
ملالہ یوسف زئی پاکستانی طالبہ سبیکہ شیخ موت اظہار افسوس	برابر کی شریک ہیں ,	5
ملالہ یوسف زئی پاکستانی طالبہ سبیکہ شیخ موت اظہار افسوس	میں ادا کی گئی ,	5
ملالہ یوسف زئی پاکستانی طالبہ سبیکہ شیخ موت اظہار افسوس	پورا ساتھ دیں گی ,	5
ملالہ یوسف زئی پاکستانی طالبہ سبیکہ شیخ موت اظہار افسوس	وطن واپس آنا تھا ,	5
ملالہ یوسف زئی پاکستانی طالبہ سبیکہ شیخ موت اظہار افسوس	سے وہ چل بسیں ,	5
ملالہ یوسف زئی پاکستانی طالبہ سبیکہ شیخ موت اظہار افسوس	10 زخمی ہوئے تھے ,	5
ملالہ یوسف زئی پاکستانی طالبہ سبیکہ شیخ موت اظہار افسوس	کا طالب علم ہے ,	5
ملالہ یوسف زئی پاکستانی طالبہ سبیکہ شیخ موت اظہار افسوس	سپرد خاک کیا گیا ,	5
نیب ای او بی انتظامیہ کےخلاف انکوائری منظوری	کی منظوری دے دی ,	9
نیب ای او بی انتظامیہ کےخلاف انکوائری منظوری	خریدنے کا الزام ہے ,	9
نیب ای او بی انتظامیہ کےخلاف انکوائری منظوری	منظوری دے دی گئی ,	9
نیب ای او بی انتظامیہ کےخلاف انکوائری منظوری	بھی منظوری دی گئی ,	9
نیب ای او بی انتظامیہ کےخلاف انکوائری منظوری	پر یقین نہیں رکھتا ,	9
نیب ای او بی انتظامیہ کےخلاف انکوائری منظوری	انجام تک پہنچائی جائیں ,	9
نیب ای او بی انتظامیہ کےخلاف انکوائری منظوری	کے عوام سے ہے ,	9
سندھ نئے صوبے معاملے فاروق ستار خورشید شاہ آمنے	پر آمنے سامنے آگئے ,	5
سندھ نئے صوبے معاملے فاروق ستار خورشید شاہ آمنے	خورشید شاہ جذباتی ہوگئے ,	5
سندھ نئے صوبے معاملے فاروق ستار خورشید شاہ آمنے	پالیسی پر لعنت بھیجیں ,	5
سندھ نئے صوبے معاملے فاروق ستار خورشید شاہ آمنے	سے بھری بات کی ,	5
سندھ نئے صوبے معاملے فاروق ستار خورشید شاہ آمنے	واک آوٹ بھی کیا ,	5
سندھ نئے صوبے معاملے فاروق ستار خورشید شاہ آمنے	ہو روتے بھی ہو‘ ,	5
سندھ نئے صوبے معاملے فاروق ستار خورشید شاہ آمنے	بات کی ہو گی ,	5
سندھ نئے صوبے معاملے فاروق ستار خورشید شاہ آمنے	کبھی معافی مانگتے ہیں ,	5
سندھ نئے صوبے معاملے فاروق ستار خورشید شاہ آمنے	سخت ردعمل سامنے آیا ,	5
سندھ نئے صوبے معاملے فاروق ستار خورشید شاہ آمنے	سے رجوع کریں گے ,	5
سندھ نئے صوبے معاملے فاروق ستار خورشید شاہ آمنے	کم گننے پرخوش ہے ,	5
سندھ نئے صوبے معاملے فاروق ستار خورشید شاہ آمنے	پارٹی ہی کررہی ہے ,	5
وقار یونس انگلینڈ کامیابی کیلئے اسد اظہر کارکردگی اہم قرار دیدی	جیت کے امکانات ہیں ,	1
وقار یونس انگلینڈ کامیابی کیلئے اسد اظہر کارکردگی اہم قرار دیدی	میں مسئلہ ہو گا ,	1
وقار یونس انگلینڈ کامیابی کیلئے اسد اظہر کارکردگی اہم قرار دیدی	بھی دباؤ ہوتا ہے ,	1
وقار یونس انگلینڈ کامیابی کیلئے اسد اظہر کارکردگی اہم قرار دیدی	بولر کھلا رہا ہے ,	1
وقار یونس انگلینڈ کامیابی کیلئے اسد اظہر کارکردگی اہم قرار دیدی	زیادہ فرق نہیں ہے ,	1
وقار یونس انگلینڈ کامیابی کیلئے اسد اظہر کارکردگی اہم قرار دیدی	سے شروع ہورہا ہے ,	1
وقار یونس انگلینڈ کامیابی کیلئے اسد اظہر کارکردگی اہم قرار دیدی	کا موقع دیں گے ,	1
وقار یونس انگلینڈ کامیابی کیلئے اسد اظہر کارکردگی اہم قرار دیدی	کو ثابت کردیا ہے ,	1
نوازشریف بتائیں پرویز مشرف دیا؟ مولا بخش چانڈیو	کے الزامات خطرناک ہیں ,	5
نوازشریف بتائیں پرویز مشرف دیا؟ مولا بخش چانڈیو	باہر کیوں جانے دیا ,	5
نوازشریف بتائیں پرویز مشرف دیا؟ مولا بخش چانڈیو	سہارا لے رہے ہیں ,	5
نوازشریف بتائیں پرویز مشرف دیا؟ مولا بخش چانڈیو	کٹہرے میں لانا ہے ,	5
نوازشریف بتائیں پرویز مشرف دیا؟ مولا بخش چانڈیو	آج قربان کردیتے ہیں ,	5
تحریک انصاف رہنما فوزیہ قصوری پارٹی استعفیٰ	سے استعفٰی دے دیا ,	5
تحریک انصاف رہنما فوزیہ قصوری پارٹی استعفیٰ	کو بھیج دیا ہے ,	5
تحریک انصاف رہنما فوزیہ قصوری پارٹی استعفیٰ	تصویر بھی شیئر کی ,	5
تحریک انصاف رہنما فوزیہ قصوری پارٹی استعفیٰ	سے دور ہوتی گئی ,	5
تحریک انصاف رہنما فوزیہ قصوری پارٹی استعفیٰ	دفاع ممکن نہیں ہے ,	5
تحریک انصاف رہنما فوزیہ قصوری پارٹی استعفیٰ	وعدہ پورا کریں گے ,	5
تحریک انصاف رہنما فوزیہ قصوری پارٹی استعفیٰ	اختیار کر لی تھی ,	5
نکال کرپاکستان ترقی روکا گیا، نوازشریف	لوڈشیڈنگ کرکے چلے گئے ,	5
نکال کرپاکستان ترقی روکا گیا، نوازشریف	عوام کو دھوکا دیا ,	5
نکال کرپاکستان ترقی روکا گیا، نوازشریف	ضلع بن رہا ہے‘ ,	5
نکال کرپاکستان ترقی روکا گیا، نوازشریف	کے میں کھل گیا ,	5
نکال کرپاکستان ترقی روکا گیا، نوازشریف	گا، ختم ہوجائے گا‘ ,	5
نکال کرپاکستان ترقی روکا گیا، نوازشریف	شیر ہی دھاڑے گا‘ ,	5
نکال کرپاکستان ترقی روکا گیا، نوازشریف	قید کیا گیا تھا ,	5
نکال کرپاکستان ترقی روکا گیا، نوازشریف	سزا بھگت رہا تھا ,	5
نکال کرپاکستان ترقی روکا گیا، نوازشریف	بیان ریکارڈ کراتے ہیں‘ ,	5
نکال کرپاکستان ترقی روکا گیا، نوازشریف	اقامہ نکال کر لائے‘ ,	5
نکال کرپاکستان ترقی روکا گیا، نوازشریف	سے بھی ہٹایا گیا ,	5
نکال کرپاکستان ترقی روکا گیا، نوازشریف	نوازشریف کو فتح دی‘ ,	5
کرکٹ ”سپر ہیرو“ بی ڈی ویلیئرز	سے ریٹائرمنٹ لے لی ,	1
کرکٹ ”سپر ہیرو“ بی ڈی ویلیئرز	دور تک پہنچاتا تھا ,	1
کرکٹ ”سپر ہیرو“ بی ڈی ویلیئرز	دیتا ہوا جاتا تھا ,	1
کرکٹ ”سپر ہیرو“ بی ڈی ویلیئرز	“ کے پاس ہے ,	1
کرکٹ ”سپر ہیرو“ بی ڈی ویلیئرز	ویلیئرز نے ہی بنایا ,	1
کرکٹ ”سپر ہیرو“ بی ڈی ویلیئرز	158گیندوں کا سہارا لیا ,	1
کرکٹ ”سپر ہیرو“ بی ڈی ویلیئرز	سے 149رن بنائے تھے ,	1
کرکٹ ”سپر ہیرو“ بی ڈی ویلیئرز	بنجامن ڈی ولیئرز“ ہے ,	1
کرکٹ ”سپر ہیرو“ بی ڈی ویلیئرز	کرکٹر نے ریٹائرمنٹ لی ,	1
کرکٹ ”سپر ہیرو“ بی ڈی ویلیئرز	رنز ناٹ آؤٹ رہا ,	1
کرکٹ ”سپر ہیرو“ بی ڈی ویلیئرز	50.66 رن بنتا ہے ,	1
کرکٹ ”سپر ہیرو“ بی ڈی ویلیئرز	سے 9577 رنز بنائے ,	1
کرکٹ ”سپر ہیرو“ بی ڈی ویلیئرز	اسٹرائیک ریٹ 101.90 ہے ,	1
کرکٹ ”سپر ہیرو“ بی ڈی ویلیئرز	اسٹرائیک ریٹ سے بنائے ,	1
کرکٹ ”سپر ہیرو“ بی ڈی ویلیئرز	تعداد کافی زیادہ ہے ,	1
کرکٹ ”سپر ہیرو“ بی ڈی ویلیئرز	کی تعداد 65 رہی ,	1
کرکٹ ”سپر ہیرو“ بی ڈی ویلیئرز	سہواگ سے کم رہا ,	1
کرکٹ ”سپر ہیرو“ بی ڈی ویلیئرز	دنیا میں پانچواں ہے ,	1
کرکٹ ”سپر ہیرو“ بی ڈی ویلیئرز	نے 398میچز میں351چھکے لگائے ,	1
کرکٹ ”سپر ہیرو“ بی ڈی ویلیئرز	کبھی اول نہیں آئے ,	1
کرکٹ ”سپر ہیرو“ بی ڈی ویلیئرز	شامل ہے نہیں جتواسکا ,	1
کرکٹ ”سپر ہیرو“ بی ڈی ویلیئرز	بھی نہیں پہنچ سکی ,	1
کرکٹ ”سپر ہیرو“ بی ڈی ویلیئرز	بینگلور کے ساتھ ہوا ,	1
کرکٹ ”سپر ہیرو“ بی ڈی ویلیئرز	ایل نہیں جیت سکیں ,	1
کرکٹ ”سپر ہیرو“ بی ڈی ویلیئرز	سیریز میں شکست دی ,	1
کرکٹ ”سپر ہیرو“ بی ڈی ویلیئرز	کو ٹیسٹ سیریز ہرائی ,	1
کرکٹ ”سپر ہیرو“ بی ڈی ویلیئرز	بینکرافٹ کو سزا ملی ,	1
کرکٹ ”سپر ہیرو“ بی ڈی ویلیئرز	خیر آباد کہہ دیا ,	1
کرکٹ ”سپر ہیرو“ بی ڈی ویلیئرز	مقبول ہو رہے ہیں ,	1
کرکٹ ”سپر ہیرو“ بی ڈی ویلیئرز	کا فارمولاہی کافی ہے ,	1
کرکٹ ”سپر ہیرو“ بی ڈی ویلیئرز	ویلیئرز جیسا کوئی نہیں ,	1
سرفراز بطور کپتان لارڈز ٹیسٹ تاریخی بنانے خواہاں	یارگار بنانا چاہتے ہیں ,	1
سرفراز بطور کپتان لارڈز ٹیسٹ تاریخی بنانے خواہاں	بنانے کی خواہش ہے ,	1
سرفراز بطور کپتان لارڈز ٹیسٹ تاریخی بنانے خواہاں	اچھی نہیں رہی ہے ,	1
سرفراز بطور کپتان لارڈز ٹیسٹ تاریخی بنانے خواہاں	ٹیم اچھی کرکٹ کھیلے ,	1
سرفراز بطور کپتان لارڈز ٹیسٹ تاریخی بنانے خواہاں	کارکردگی پر منحصر ہے ,	1
سرفراز بطور کپتان لارڈز ٹیسٹ تاریخی بنانے خواہاں	دل ہی نہیں کرتا ,	1
سرفراز بطور کپتان لارڈز ٹیسٹ تاریخی بنانے خواہاں	واپس جانا چاہیں گے ,	1
بی ڈی ولیئرز انٹرنیشنل کرکٹ ریٹائرمنٹ اعلان	کو حیران کر دیا ,	1
بی ڈی ولیئرز انٹرنیشنل کرکٹ ریٹائرمنٹ اعلان	پیغام کے ذریعے کیا ,	1
بی ڈی ولیئرز انٹرنیشنل کرکٹ ریٹائرمنٹ اعلان	میں ریٹائر ہو جاؤں‘ ,	1
بی ڈی ولیئرز انٹرنیشنل کرکٹ ریٹائرمنٹ اعلان	بھی شکریہ ادا کیا ,	1
بی ڈی ولیئرز انٹرنیشنل کرکٹ ریٹائرمنٹ اعلان	محروم ہو گیا ہے ,	1
بی ڈی ولیئرز انٹرنیشنل کرکٹ ریٹائرمنٹ اعلان	نمائندگی کر چکے ہیں ,	1
بی ڈی ولیئرز انٹرنیشنل کرکٹ ریٹائرمنٹ اعلان	کی اوسط رکھتے ہیں ,	1
بی ڈی ولیئرز انٹرنیشنل کرکٹ ریٹائرمنٹ اعلان	کرکٹ میں 53.50 ہے ,	1
مسلم لیگ (ن) 3 اراکین اسمبلی تحریک انصاف شامل	میں شامل ہو گئے ,	5
مسلم لیگ (ن) 3 اراکین اسمبلی تحریک انصاف شامل	میں شمولیت اختیار کی ,	5
مسلم لیگ (ن) 3 اراکین اسمبلی تحریک انصاف شامل	عامر عنایت شامل ہیں ,	5
مسلم لیگ (ن) 3 اراکین اسمبلی تحریک انصاف شامل	کا باقاعدہ اعلان کیا ,	5
مسلم لیگ (ن) 3 اراکین اسمبلی تحریک انصاف شامل	والوں میں شامل ہیں ,	5
پاکستان اسٹاک ایکسچینج رواں سال کاروبار 100 دنوں 2300 پوائنٹس کااضافہ	پوائنٹس کا اضافہ ہوا ,	12
پاکستان اسٹاک ایکسچینج رواں سال کاروبار 100 دنوں 2300 پوائنٹس کااضافہ	اضافہ دیکھنے میں آیا ,	12
پاکستان اسٹاک ایکسچینج رواں سال کاروبار 100 دنوں 2300 پوائنٹس کااضافہ	پوائنٹس کا اضافہ ہوا ,	12
پاکستان اسٹاک ایکسچینج رواں سال کاروبار 100 دنوں 2300 پوائنٹس کااضافہ	292 ارب روپے بڑھی ,	12
نومسلم بھارتی اداکارہ دپیکا ککڑ ماہِ رمضان تصاویر وائرل	سے وائرل ہورہی ہیں ,	8
نومسلم بھارتی اداکارہ دپیکا ککڑ ماہِ رمضان تصاویر وائرل	سے شادی کی تھی ,	8
نومسلم بھارتی اداکارہ دپیکا ککڑ ماہِ رمضان تصاویر وائرل	گردش کر رہی ہیں ,	8
نومسلم بھارتی اداکارہ دپیکا ککڑ ماہِ رمضان تصاویر وائرل	پر پوسٹ کی ہیں ,	8
نومسلم بھارتی اداکارہ دپیکا ککڑ ماہِ رمضان تصاویر وائرل	خصوصی رپورٹس بنائی ہیں ,	8
محمد حفیظ پی بی شوکاز نوٹس جواب جمع کرا	جواب جمع کرا دیا ,	1
محمد حفیظ پی بی شوکاز نوٹس جواب جمع کرا	کو اجاگر کیا گیا ,	1
محمد حفیظ پی بی شوکاز نوٹس جواب جمع کرا	یہ صورتحال پیدا ہوئی ,	1
محمد حفیظ پی بی شوکاز نوٹس جواب جمع کرا	شائع نہیں کی گئی ,	1
محمد حفیظ پی بی شوکاز نوٹس جواب جمع کرا	نوٹس جاری کیا تھا ,	1
محمد حفیظ پی بی شوکاز نوٹس جواب جمع کرا	گوشہ اثرانداز ہوتے ہیں ,	1
محمد حفیظ پی بی شوکاز نوٹس جواب جمع کرا	گوشہ اثرانداز ہوتے ہیں ,	1
محمد حفیظ پی بی شوکاز نوٹس جواب جمع کرا	وہ رپورٹ نہیں ہوئے ,	1
محمد حفیظ پی بی شوکاز نوٹس جواب جمع کرا	خراب کرنا نہیں چاہتا ,	1
پاکستان اورملائیشین وزرائے اعظم دوطرفہ تعلقات مضبوط پراتفاق	سنبھالنے پر مبارکباد دی ,	5
پاکستان اورملائیشین وزرائے اعظم دوطرفہ تعلقات مضبوط پراتفاق	کی عکاسی ہوتی ہے ,	5
پاکستان اورملائیشین وزرائے اعظم دوطرفہ تعلقات مضبوط پراتفاق	اعتماد کی مظہر ہے ,	5
پاکستان اورملائیشین وزرائے اعظم دوطرفہ تعلقات مضبوط پراتفاق	خواہش کا اظہار کیا ,	5
‘میرے خلاف مقدمات مشرف سنگین غداری کیس کٹہرے ہے‘	کٹہرے میں لانا ہے ,	5
‘میرے خلاف مقدمات مشرف سنگین غداری کیس کٹہرے ہے‘	آج قربان کردیتے ہیں ,	5
‘میرے خلاف مقدمات مشرف سنگین غداری کیس کٹہرے ہے‘	ادا کرنا پڑتی ہے ,	5
‘میرے خلاف مقدمات مشرف سنگین غداری کیس کٹہرے ہے‘	کے جواب دے دیے ,	5
‘میرے خلاف مقدمات مشرف سنگین غداری کیس کٹہرے ہے‘	قومی لیڈر کےپاس آئے ,	5
‘میرے خلاف مقدمات مشرف سنگین غداری کیس کٹہرے ہے‘	کٹہرے میں لانا ہے ,	5
‘میرے خلاف مقدمات مشرف سنگین غداری کیس کٹہرے ہے‘	بھی جیل نہ بھجواسکے ,	5
‘میرے خلاف مقدمات مشرف سنگین غداری کیس کٹہرے ہے‘	دھرنوں کو حاصل تھی ,	5
‘میرے خلاف مقدمات مشرف سنگین غداری کیس کٹہرے ہے‘	پاناما میں نہیں تھا ,	5
‘میرے خلاف مقدمات مشرف سنگین غداری کیس کٹہرے ہے‘	عسکری بالادستی قائم ہوجاتی ,	5
‘میرے خلاف مقدمات مشرف سنگین غداری کیس کٹہرے ہے‘	احترام کو کیا ملا ,	5
‘میرے خلاف مقدمات مشرف سنگین غداری کیس کٹہرے ہے‘	لینا اپنی توہین سمجھتاہوں ,	5
‘میرے خلاف مقدمات مشرف سنگین غداری کیس کٹہرے ہے‘	ملک بدر کردیا گیا ,	5
‘میرے خلاف مقدمات مشرف سنگین غداری کیس کٹہرے ہے‘	فیصلے کا اختیار دیا ,	5
‘میرے خلاف مقدمات مشرف سنگین غداری کیس کٹہرے ہے‘	سزا ضرور ملنی چاہیے ,	5
‘میرے خلاف مقدمات مشرف سنگین غداری کیس کٹہرے ہے‘	بہت کافی ہوتا ہے ,	5
‘میرے خلاف مقدمات مشرف سنگین غداری کیس کٹہرے ہے‘	کے جواب مکمل کیے ,	5
تیمور دادی پوتے شہرت نالاں	سے سخت نالاں ہیں ,	8
تیمور دادی پوتے شہرت نالاں	وائرل ہوتی رہتی ہیں ,	8
تیمور دادی پوتے شہرت نالاں	افراد بھی تنگ ہیں ,	8
تیمور دادی پوتے شہرت نالاں	سے بات کی ہے ,	8
تیمور دادی پوتے شہرت نالاں	برتاؤ پر خوش ہوں ,	8
تیمور دادی پوتے شہرت نالاں	کہ سراسر غلط ہے ,	8
تیمور دادی پوتے شہرت نالاں	کا پیچھا چھوڑ دیں ,	8
گلوکارہ حمیرا ارشد خلع کیلئے فیملی کورٹ رجوع	سے رجوع کرلیا ہے ,	8
گلوکارہ حمیرا ارشد خلع کیلئے فیملی کورٹ رجوع	کی درخواست دی ہے ,	8
گلوکارہ حمیرا ارشد خلع کیلئے فیملی کورٹ رجوع	لینے پر مجبور ہیں ,	8
گلوکارہ حمیرا ارشد خلع کیلئے فیملی کورٹ رجوع	کا اعلان کیا تھا ,	8
گلوکارہ حمیرا ارشد خلع کیلئے فیملی کورٹ رجوع	خبریں گردش کرنے لگیں ,	8
گلوکارہ حمیرا ارشد خلع کیلئے فیملی کورٹ رجوع	عدالت پہنچ گئی ہیں ,	8
جسم گولی یاد دلاتی نفرت بیجوں سمیٹنا ہے احسن اقبال	کوسمیٹنے کی ضرورت ہے ,	5
جسم گولی یاد دلاتی نفرت بیجوں سمیٹنا ہے احسن اقبال	کہنی ڈھال بن گئی ,	5
جسم گولی یاد دلاتی نفرت بیجوں سمیٹنا ہے احسن اقبال	کا دفاع کررہا تھا ,	5
جسم گولی یاد دلاتی نفرت بیجوں سمیٹنا ہے احسن اقبال	پسندی کا ناسور ہے ,	5
جسم گولی یاد دلاتی نفرت بیجوں سمیٹنا ہے احسن اقبال	کا فیصلہ کرتا ہے ,	5
جسم گولی یاد دلاتی نفرت بیجوں سمیٹنا ہے احسن اقبال	گروہ نہیں دے سکتا ,	5
جسم گولی یاد دلاتی نفرت بیجوں سمیٹنا ہے احسن اقبال	کو ختم کرنا ہے ,	5
نوازشریف مقصد جائیداد بچانا ہے فواد چوہدری	صرف اپنی جائیداد بچانا ہے ,	5
نوازشریف مقصد جائیداد بچانا ہے فواد چوہدری	کا وزیراعلیٰ بنایا گیا ,	5
نوازشریف مقصد جائیداد بچانا ہے فواد چوہدری	اقدامات پرکوئی افسوس نہیں ,	5
نوازشریف مقصد جائیداد بچانا ہے فواد چوہدری	میں ایک مہم چلی ,	5
نوازشریف مقصد جائیداد بچانا ہے فواد چوہدری	پرپاکستانی قوانین لاگونہیں ہوتے ,	5
نوازشریف مقصد جائیداد بچانا ہے فواد چوہدری	ذات کی اہمیت ہے ,	5
نوازشریف مقصد جائیداد بچانا ہے فواد چوہدری	وعدے سے مکر گئے ,	5
نوازشریف مقصد جائیداد بچانا ہے فواد چوہدری	تیز ہوگا رکے گانہیں ,	5
نوازشریف مقصد جائیداد بچانا ہے فواد چوہدری	میں بھی کرتے ہیں ,	5
نوازشریف مقصد جائیداد بچانا ہے فواد چوہدری	جواب دینا چاہیے تھا ,	5
نعیم الحق رویہ پری پلانڈ تھا دانیال عزیز	پلانڈ قرار دے دیا ,	5
نعیم الحق رویہ پری پلانڈ تھا دانیال عزیز	اس کا بتنگڑ بنائیں ,	5
نعیم الحق رویہ پری پلانڈ تھا دانیال عزیز	یہ بوکھلا جاتے ہیں ,	5
نعیم الحق رویہ پری پلانڈ تھا دانیال عزیز	خلا پر نہیں ہوسکتا ,	5
نعیم الحق رویہ پری پلانڈ تھا دانیال عزیز	ناکامیوں کی بوکھلاہٹ ہے ,	5
سیف علی خان اہلیہ پہچانے فخر محسوس ہے، کرینہ	لیکن فیمینسٹ نہیں ہیں ,	8
سیف علی خان اہلیہ پہچانے فخر محسوس ہے، کرینہ	کہ میں فیمینسٹ ہوں‘ ,	8
سیف علی خان اہلیہ پہچانے فخر محسوس ہے، کرینہ	پر پہچانی جاتی ہوں ,	8
سیف علی خان اہلیہ پہچانے فخر محسوس ہے، کرینہ	سے نمٹ رہی ہیں ,	8
سیف علی خان اہلیہ پہچانے فخر محسوس ہے، کرینہ	جدوجہد کر رہی ہیں ,	8
سیف علی خان اہلیہ پہچانے فخر محسوس ہے، کرینہ	تلسانیا بھی شامل ہیں ,	8
سیف علی خان اہلیہ پہچانے فخر محسوس ہے، کرینہ	وہ برابری کے ہیں ,	8
سیف علی خان اہلیہ پہچانے فخر محسوس ہے، کرینہ	وہی غلطیاں کرتی ہیں ,	8
سیف علی خان اہلیہ پہچانے فخر محسوس ہے، کرینہ	کیسے غصہ ہوسکتا ہے ,	8
سیف علی خان اہلیہ پہچانے فخر محسوس ہے، کرینہ	و خواتین برابر ہیں ,	8
سیف علی خان اہلیہ پہچانے فخر محسوس ہے، کرینہ	کی زینت بنے گی ,	8
خورشید شاہ نگراں وزیراعظم معاملہ پارلیمانی کمیٹی عندیہ دیدیا	کا عندیہ دے دیا ,	5
خورشید شاہ نگراں وزیراعظم معاملہ پارلیمانی کمیٹی عندیہ دیدیا	بے نتیجہ ثابت رہیں ,	5
خورشید شاہ نگراں وزیراعظم معاملہ پارلیمانی کمیٹی عندیہ دیدیا	مایوس نظر آتے ہیں ,	5
خورشید شاہ نگراں وزیراعظم معاملہ پارلیمانی کمیٹی عندیہ دیدیا	پیچھے ہٹ رہی ہے ,	5
خورشید شاہ نگراں وزیراعظم معاملہ پارلیمانی کمیٹی عندیہ دیدیا	کو بھیجے جائیں گے ,	5
خورشید شاہ نگراں وزیراعظم معاملہ پارلیمانی کمیٹی عندیہ دیدیا	تقرر نہیں چاہتے ہیں ,	5
خورشید شاہ نگراں وزیراعظم معاملہ پارلیمانی کمیٹی عندیہ دیدیا	کے نام پیش کیےہیں ,	5
خورشید شاہ نگراں وزیراعظم معاملہ پارلیمانی کمیٹی عندیہ دیدیا	ذمہ داریاں سنھالے گی ,	5
خورشید شاہ نگراں وزیراعظم معاملہ پارلیمانی کمیٹی عندیہ دیدیا	نامزد کردیا جاتا ہے ,	5
خورشید شاہ نگراں وزیراعظم معاملہ پارلیمانی کمیٹی عندیہ دیدیا	نگراں وزیراعظم کرتا ہے ,	5
خیبرپختونخوا حکومت آئندہ مالی سال بجٹ پیش فیصلہ	کا فیصلہ کیا ہے ,	5
خیبرپختونخوا حکومت آئندہ مالی سال بجٹ پیش فیصلہ	باعث کیا گیا ہے ,	5
خیبرپختونخوا حکومت آئندہ مالی سال بجٹ پیش فیصلہ	کرنے کا فیصلہ کیا ,	5
خیبرپختونخوا حکومت آئندہ مالی سال بجٹ پیش فیصلہ	بجٹ پیش کرے گی ,	5
بارکھان پکوڑے فروش بدسلوکی نوٹس، 3 لیویز اہلکار معطل	سے رپورٹ طلب کرلی ,	6
بارکھان پکوڑے فروش بدسلوکی نوٹس، 3 لیویز اہلکار معطل	کمیٹی تشکیل دے دی ,	6
بارکھان پکوڑے فروش بدسلوکی نوٹس، 3 لیویز اہلکار معطل	واقعہ پیش آیا تھا ,	6
بارکھان پکوڑے فروش بدسلوکی نوٹس، 3 لیویز اہلکار معطل	تلخ کلامی بھی کی ,	6
بارکھان پکوڑے فروش بدسلوکی نوٹس، 3 لیویز اہلکار معطل	کی رپورٹ طلب کرلی ,	6
بارکھان پکوڑے فروش بدسلوکی نوٹس، 3 لیویز اہلکار معطل	کی بھی ہدایت کی ,	6
بارکھان پکوڑے فروش بدسلوکی نوٹس، 3 لیویز اہلکار معطل	بین کر رہی ہے ,	6
بارکھان پکوڑے فروش بدسلوکی نوٹس، 3 لیویز اہلکار معطل	ازالہ کیا جائے گا ,	6
کراچی 11 سالہ بچی زیادتی دکاندار گرفتار	پولیس کے حوالے کردیا ,	11
کراچی 11 سالہ بچی زیادتی دکاندار گرفتار	برگر وغیرہ منگواتے ہیں ,	11
کراچی 11 سالہ بچی زیادتی دکاندار گرفتار	نے یہ منظر دیکھا ,	11
کراچی 11 سالہ بچی زیادتی دکاندار گرفتار	سخت سزا ملنی چاہیے ,	11
کراچی 11 سالہ بچی زیادتی دکاندار گرفتار	کی تصدیق ہوگئی ہے ,	11
کراچی 11 سالہ بچی زیادتی دکاندار گرفتار	پیش کیا جائے گا ,	11
ایون فیلڈ ریفرنس نواز شریف 128 سوالات جواب	کا ارادہ ترک کردو ,	5
ایون فیلڈ ریفرنس نواز شریف 128 سوالات جواب	کے جواب دے دیے ,	5
ایون فیلڈ ریفرنس نواز شریف 128 سوالات جواب	جا بجا ملیں گے ,	5
ایون فیلڈ ریفرنس نواز شریف 128 سوالات جواب	پیغام پہنچا رہا ہے ,	5
ایون فیلڈ ریفرنس نواز شریف 128 سوالات جواب	موم بن جاتی ہے ,	5
ایون فیلڈ ریفرنس نواز شریف 128 سوالات جواب	بھی جیل نہ بھجواسکے ,	5
ایون فیلڈ ریفرنس نواز شریف 128 سوالات جواب	دھرنوں کو حاصل تھی ,	5
ایون فیلڈ ریفرنس نواز شریف 128 سوالات جواب	کارروائی آگے نہ بڑھے ,	5
ایون فیلڈ ریفرنس نواز شریف 128 سوالات جواب	ہوئے باہر لائیں گے ,	5
ایون فیلڈ ریفرنس نواز شریف 128 سوالات جواب	گہرے زخم لگائے ہیں ,	5
ایون فیلڈ ریفرنس نواز شریف 128 سوالات جواب	کیوں نہیں دی گئی ,	5
ایون فیلڈ ریفرنس نواز شریف 128 سوالات جواب	ساتھ کھلواڑ کیوں کیا ,	5
ایون فیلڈ ریفرنس نواز شریف 128 سوالات جواب	اچھی طرح جانتی ہے ,	5
ایون فیلڈ ریفرنس نواز شریف 128 سوالات جواب	حل سمجھ لیا گیا ,	5
ایون فیلڈ ریفرنس نواز شریف 128 سوالات جواب	پاناما میں نہیں تھا ,	5
ایون فیلڈ ریفرنس نواز شریف 128 سوالات جواب	کی ضرورت نہیں ہے ,	5
ایون فیلڈ ریفرنس نواز شریف 128 سوالات جواب	آج قربان کردیتے ہیں ,	5
ایون فیلڈ ریفرنس نواز شریف 128 سوالات جواب	سے زیادہ عزیز تھی ,	5
ایون فیلڈ ریفرنس نواز شریف 128 سوالات جواب	کے دوران دے دیے ,	5
ایون فیلڈ ریفرنس نواز شریف 128 سوالات جواب	جواب دے رہے ہیں ,	5
ایون فیلڈ ریفرنس نواز شریف 128 سوالات جواب	کا ریفرنس بنایا گیا ,	5
ایون فیلڈ ریفرنس نواز شریف 128 سوالات جواب	غلطی رہ گئی تھی ,	5
ایون فیلڈ ریفرنس نواز شریف 128 سوالات جواب	تھپڑ دے مارا تھا ,	5
ایون فیلڈ ریفرنس نواز شریف 128 سوالات جواب	دار عمران خان ہیں ,	5
ایون فیلڈ ریفرنس نواز شریف 128 سوالات جواب	پول کھل رہے ہیں ,	5
ایون فیلڈ ریفرنس نواز شریف 128 سوالات جواب	نے کیا، کیا ہے ,	5
ایون فیلڈ ریفرنس نواز شریف 128 سوالات جواب	کہے تھے لگائیں گے ,	5
ایون فیلڈ ریفرنس نواز شریف 128 سوالات جواب	کہاں ہے نیا خیبرپختونخوا؟ ,	5
ایون فیلڈ ریفرنس نواز شریف 128 سوالات جواب	کر کے دیکھ لیں ,	5
ایون فیلڈ ریفرنس نواز شریف 128 سوالات جواب	نوٹ کر رہی ہے ,	5
ایون فیلڈ ریفرنس نواز شریف 128 سوالات جواب	تم کہنا عزت دو ,	5
ایون فیلڈ ریفرنس نواز شریف 128 سوالات جواب	بیانیے سے متفق ہے ,	5
ایون فیلڈ ریفرنس نواز شریف 128 سوالات جواب	انویسمنٹ سے متعلق ہیں ,	5
ایون فیلڈ ریفرنس نواز شریف 128 سوالات جواب	کو ملزم ٹھہرایا گیا ,	5
ایون فیلڈ ریفرنس نواز شریف 128 سوالات جواب	نامزد کیا گیا ہے ,	5
ایون فیلڈ ریفرنس نواز شریف 128 سوالات جواب	کیس الگ کرچکی ہے ,	5
ایون فیلڈ ریفرنس نواز شریف 128 سوالات جواب	قرار دیا گیا ہے ,	5
ایون فیلڈ ریفرنس نواز شریف 128 سوالات جواب	(ر) صفدر نامزد ہیں ,	5
ایون فیلڈ ریفرنس نواز شریف مسلسل تیسرے روز بیان ریکارڈ	ریکارڈ کرا رہے ہیں ,	9
ایون فیلڈ ریفرنس نواز شریف مسلسل تیسرے روز بیان ریکارڈ	عدالت میں موجود ہیں ,	9
ایون فیلڈ ریفرنس نواز شریف مسلسل تیسرے روز بیان ریکارڈ	جواب دے چکے ہیں ,	9
ایون فیلڈ ریفرنس نواز شریف مسلسل تیسرے روز بیان ریکارڈ	بیان قلمبند کرائیں گے ,	9
ایون فیلڈ ریفرنس نواز شریف مسلسل تیسرے روز بیان ریکارڈ	جواب دے رہے ہیں ,	9
ایون فیلڈ ریفرنس نواز شریف مسلسل تیسرے روز بیان ریکارڈ	استعمال نہیں کیا جاسکتا ,	9
ایون فیلڈ ریفرنس نواز شریف مسلسل تیسرے روز بیان ریکارڈ	رکھنے والا قرار دیا ,	9
ایون فیلڈ ریفرنس نواز شریف مسلسل تیسرے روز بیان ریکارڈ	انویسمنٹ سے متعلق ہیں ,	9
ایون فیلڈ ریفرنس نواز شریف مسلسل تیسرے روز بیان ریکارڈ	کو ملزم ٹھہرایا گیا ,	9
ایون فیلڈ ریفرنس نواز شریف مسلسل تیسرے روز بیان ریکارڈ	نامزد کیا گیا ہے ,	9
ایون فیلڈ ریفرنس نواز شریف مسلسل تیسرے روز بیان ریکارڈ	کیس الگ کرچکی ہے ,	9
ایون فیلڈ ریفرنس نواز شریف مسلسل تیسرے روز بیان ریکارڈ	قرار دیا گیا ہے ,	9
ایون فیلڈ ریفرنس نواز شریف مسلسل تیسرے روز بیان ریکارڈ	(ر) صفدر نامزد ہیں ,	9
سندھ کرکٹ میچ متنازع آؤٹ، اپیل فیصلہ سنادیا	سنجیدگی سے لیتے ہیں ,	1
سندھ کرکٹ میچ متنازع آؤٹ، اپیل فیصلہ سنادیا	کا یقین نہیں تھا ,	1
سندھ کرکٹ میچ متنازع آؤٹ، اپیل فیصلہ سنادیا	متعلق رولنگ مانگی گئی ,	1
سندھ کرکٹ میچ متنازع آؤٹ، اپیل فیصلہ سنادیا	آؤٹ قرار دے دیا ,	1
سندھ کرکٹ میچ متنازع آؤٹ، اپیل فیصلہ سنادیا	بھیج کر رولنگ مانگی ,	1
سندھ کرکٹ میچ متنازع آؤٹ، اپیل فیصلہ سنادیا	بلے باز آؤٹ ہے ,	1
سندھ کرکٹ میچ متنازع آؤٹ، اپیل فیصلہ سنادیا	ایک دلچسپ واقعہ ہے ,	1
سندھ کرکٹ میچ متنازع آؤٹ، اپیل فیصلہ سنادیا	خوب یادیں تازہ کیں ,	1
سندھ طاس معاہدہ کشن گنگا ہائیڈرو ڈیم پاکستان شکایات ناکافی قرار	ناکافی قرار دے دیا ,	5
سندھ طاس معاہدہ کشن گنگا ہائیڈرو ڈیم پاکستان شکایات ناکافی قرار	کے تحفظات سےآگاہ کیا ,	5
سندھ طاس معاہدہ کشن گنگا ہائیڈرو ڈیم پاکستان شکایات ناکافی قرار	کی درخواست بھی کی ,	5
سندھ طاس معاہدہ کشن گنگا ہائیڈرو ڈیم پاکستان شکایات ناکافی قرار	کے بغیر ختم ہوگئی ,	5
سندھ طاس معاہدہ کشن گنگا ہائیڈرو ڈیم پاکستان شکایات ناکافی قرار	کردار انتہائی محدود ہے ,	5
سندھ طاس معاہدہ کشن گنگا ہائیڈرو ڈیم پاکستان شکایات ناکافی قرار	چیت کی جائے گی ,	5
سندھ طاس معاہدہ کشن گنگا ہائیڈرو ڈیم پاکستان شکایات ناکافی قرار	پورا کیا جا سکے ,	5
سندھ طاس معاہدہ کشن گنگا ہائیڈرو ڈیم پاکستان شکایات ناکافی قرار	نے اعتراض اٹھایا تھا ,	5
سندھ طاس معاہدہ کشن گنگا ہائیڈرو ڈیم پاکستان شکایات ناکافی قرار	آمد پر ہوتا ہے ,	5
سندھ طاس معاہدہ کشن گنگا ہائیڈرو ڈیم پاکستان شکایات ناکافی قرار	لیے کافی اہم ہے ,	5
سندھ طاس معاہدہ کشن گنگا ہائیڈرو ڈیم پاکستان شکایات ناکافی قرار	کا پانی بند کردیا ,	5
سندھ طاس معاہدہ کشن گنگا ہائیڈرو ڈیم پاکستان شکایات ناکافی قرار	طاس معاہدہ طے پایا ,	5
سندھ طاس معاہدہ کشن گنگا ہائیڈرو ڈیم پاکستان شکایات ناکافی قرار	کنٹرول دے دیا گیا ,	5
سندھ طاس معاہدہ کشن گنگا ہائیڈرو ڈیم پاکستان شکایات ناکافی قرار	تیاری کر رہا ہے ,	5
سندھ طاس معاہدہ کشن گنگا ہائیڈرو ڈیم پاکستان شکایات ناکافی قرار	مکمل کیے گئے ہیں ,	5
سندھ طاس معاہدہ کشن گنگا ہائیڈرو ڈیم پاکستان شکایات ناکافی قرار	پروجیکٹ بھی شامل ہے ,	5
سندھ طاس معاہدہ کشن گنگا ہائیڈرو ڈیم پاکستان شکایات ناکافی قرار	کرنا بتایا جاتا ہے ,	5
سندھ طاس معاہدہ کشن گنگا ہائیڈرو ڈیم پاکستان شکایات ناکافی قرار	کرتا نظر آتا ہے ,	5
کراچی آج سورج تپش برقرار، پارہ 43 ڈگری ریکارڈ	گریڈ ریکارڈ کیا گیا ,	5
کراچی آج سورج تپش برقرار، پارہ 43 ڈگری ریکارڈ	تناسب 9 فیصد ہے ,	5
کراچی آج سورج تپش برقرار، پارہ 43 ڈگری ریکارڈ	ہونے کا امکان ہے ,	5
کراچی آج سورج تپش برقرار، پارہ 43 ڈگری ریکارڈ	گریڈ ریکارڈ کیا گیا ,	5
کراچی آج سورج تپش برقرار، پارہ 43 ڈگری ریکارڈ	گریڈ ریکارڈ کیا گیا ,	5
کراچی آج سورج تپش برقرار، پارہ 43 ڈگری ریکارڈ	ہونے کا امکان ہے ,	5
کراچی آج سورج تپش برقرار، پارہ 43 ڈگری ریکارڈ	سامنا کرنا پڑے گا ,	5
کراچی آج سورج تپش برقرار، پارہ 43 ڈگری ریکارڈ	گوئی کی گئی تھی ,	5
کراچی آج سورج تپش برقرار، پارہ 43 ڈگری ریکارڈ	کو ڈھانپ کر رکھیں ,	5
کراچی آج سورج تپش برقرار، پارہ 43 ڈگری ریکارڈ	احساس کم ہوتا ہے ,	5
کراچی آج سورج تپش برقرار، پارہ 43 ڈگری ریکارڈ	لیے مددگار ہوتے ہیں ,	5
ٹیکساس فائرنگ جاں بحق سبیکا آہوں سسکیوں سپردخاک	سپرد خاک کردیا گیا ,	5
ٹیکساس فائرنگ جاں بحق سبیکا آہوں سسکیوں سپردخاک	اقارب نے شرکت کی ,	5
ٹیکساس فائرنگ جاں بحق سبیکا آہوں سسکیوں سپردخاک	میں ادا کی گئی ,	5
ٹیکساس فائرنگ جاں بحق سبیکا آہوں سسکیوں سپردخاک	گراؤنڈ میں موجود تھی ,	5
ٹیکساس فائرنگ جاں بحق سبیکا آہوں سسکیوں سپردخاک	سخت انتظامات کیے گئے ,	5
ٹیکساس فائرنگ جاں بحق سبیکا آہوں سسکیوں سپردخاک	قریب کراچی پہنچی تھی ,	5
ٹیکساس فائرنگ جاں بحق سبیکا آہوں سسکیوں سپردخاک	میت کو سلامی دی ,	5
ٹیکساس فائرنگ جاں بحق سبیکا آہوں سسکیوں سپردخاک	کمپلیکس پر موجود تھے ,	5
ٹیکساس فائرنگ جاں بحق سبیکا آہوں سسکیوں سپردخاک	خاکی گھر لایا گیا ,	5
ٹیکساس فائرنگ جاں بحق سبیکا آہوں سسکیوں سپردخاک	کی فضا سوگوار تھی ,	5
ٹیکساس فائرنگ جاں بحق سبیکا آہوں سسکیوں سپردخاک	وطن واپس آنا تھا ,	5
ٹیکساس فائرنگ جاں بحق سبیکا آہوں سسکیوں سپردخاک	سے وہ چل بسیں ,	5
ٹیکساس فائرنگ جاں بحق سبیکا آہوں سسکیوں سپردخاک	10 زخمی ہوئے تھے ,	5
ٹیکساس فائرنگ جاں بحق سبیکا آہوں سسکیوں سپردخاک	کا طالب علم ہے ,	5
کراچی گرمی اموات ہوئیں، ڈائریکٹر ہیلتھ	دعوے کو مسترد کردیا ,	3
کراچی گرمی اموات ہوئیں، ڈائریکٹر ہیلتھ	لیکن ہلاکت نہیں ہوئی ,	3
کراچی گرمی اموات ہوئیں، ڈائریکٹر ہیلتھ	میں رکھنا جرم ہے ,	3
کراچی گرمی اموات ہوئیں، ڈائریکٹر ہیلتھ	سے باہر نہ نکلیں ,	3
کراچی گرمی اموات ہوئیں، ڈائریکٹر ہیلتھ	بیان جاری کیا گیا ,	3
کراچی گرمی اموات ہوئیں، ڈائریکٹر ہیلتھ	خانوں میں رکھوائی گئیں ,	3
کراچی گرمی اموات ہوئیں، ڈائریکٹر ہیلتھ	ہیٹ اسٹروک بتایا ہے ,	3
کراچی گرمی اموات ہوئیں، ڈائریکٹر ہیلتھ	گریڈ تک پہنچ گیا ,	3
کراچی گرمی اموات ہوئیں، ڈائریکٹر ہیلتھ	میں کمی متوقع ہے ,	3
نوازشریف وزیراعظم بننے مہنگے ترین اپارٹمنٹس خریدے، عمران خان	پتی بن گیا ہے ,	5
نوازشریف وزیراعظم بننے مہنگے ترین اپارٹمنٹس خریدے، عمران خان	فوج نیوٹرل کیوں ہے ,	5
نوازشریف وزیراعظم بننے مہنگے ترین اپارٹمنٹس خریدے، عمران خان	باتیں یاد آجاتی ہیں ,	5
نوازشریف وزیراعظم بننے مہنگے ترین اپارٹمنٹس خریدے، عمران خان	کلیئر ہے کونسا نہیں ,	5
نوازشریف وزیراعظم بننے مہنگے ترین اپارٹمنٹس خریدے، عمران خان	کانام تک نہ تھا ,	5
نوازشریف وزیراعظم بننے مہنگے ترین اپارٹمنٹس خریدے، عمران خان	آئیں اور تحقیقات کریں ,	5
نوازشریف وزیراعظم بننے مہنگے ترین اپارٹمنٹس خریدے، عمران خان	کا انکشاف کریں گے ,	5
نوازشریف وزیراعظم بننے مہنگے ترین اپارٹمنٹس خریدے، عمران خان	خفیہ رکھا گیا ہے ,	5
نوازشریف وزیراعظم بننے مہنگے ترین اپارٹمنٹس خریدے، عمران خان	پاکستان لے کر آیا ,	5
نوازشریف وزیراعظم بننے مہنگے ترین اپارٹمنٹس خریدے، عمران خان	کہ سسٹم کرپٹ رہے ,	5
نوازشریف وزیراعظم بننے مہنگے ترین اپارٹمنٹس خریدے، عمران خان	الیکشن شفاف ہوجائیں گے ,	5
نوازشریف وزیراعظم بننے مہنگے ترین اپارٹمنٹس خریدے، عمران خان	سالمیت کیلیے ضروری ہے ,	5
امریکی سینٹرل کمانڈ کمانڈر آرمی چیف فون،سبیکا شیخ موت تعزیت	موت پر تعزیت کی ,	5
امریکی سینٹرل کمانڈ کمانڈر آرمی چیف فون،سبیکا شیخ موت تعزیت	کو ٹیلی فون کیا ,	5
امریکی سینٹرل کمانڈ کمانڈر آرمی چیف فون،سبیکا شیخ موت تعزیت	تعزیت کا اظہار کیا ,	5
امریکی سینٹرل کمانڈ کمانڈر آرمی چیف فون،سبیکا شیخ موت تعزیت	تعداد میں شرکت کی ,	5
امریکی سینٹرل کمانڈ کمانڈر آرمی چیف فون،سبیکا شیخ موت تعزیت	خاندان سے اظہارافسوس کیا ,	5
امریکی سینٹرل کمانڈ کمانڈر آرمی چیف فون،سبیکا شیخ موت تعزیت	وطن واپس آنا تھا ,	5
امریکی سینٹرل کمانڈ کمانڈر آرمی چیف فون،سبیکا شیخ موت تعزیت	سے وہ چل بسیں ,	5
امریکی سینٹرل کمانڈ کمانڈر آرمی چیف فون،سبیکا شیخ موت تعزیت	10 زخمی ہوئے تھے ,	5
امریکی سینٹرل کمانڈ کمانڈر آرمی چیف فون،سبیکا شیخ موت تعزیت	کا طالب علم ہے ,	5
پی ٹی آئی نعیم الحق ن لیگ دانیال عزیز تھپڑ مارا	کو تھپڑ دے مارا ,	5
پی ٹی آئی نعیم الحق ن لیگ دانیال عزیز تھپڑ مارا	کو تبادلہ بھی ہوا ,	5
پی ٹی آئی نعیم الحق ن لیگ دانیال عزیز تھپڑ مارا	نے انہیں تھپڑ ماردیا ,	5
پی ٹی آئی نعیم الحق ن لیگ دانیال عزیز تھپڑ مارا	بیچ بچاؤ کرواتے رہے ,	5
پی ٹی آئی نعیم الحق ن لیگ دانیال عزیز تھپڑ مارا	بجے نشر کیا گیا ,	5
غلطی ہوئی، نیب کالا قانون ختم چاہیے تھا، وزیراعظم	28جولائی آخری تاریخ ہے ,	5
غلطی ہوئی، نیب کالا قانون ختم چاہیے تھا، وزیراعظم	پیچھے چھوڑ دی ہے‘ ,	5
غلطی ہوئی، نیب کالا قانون ختم چاہیے تھا، وزیراعظم	میں رپورٹ کیا گیا ,	5
غلطی ہوئی، نیب کالا قانون ختم چاہیے تھا، وزیراعظم	میں مداخلت نہیں کرتیں ,	5
غلطی ہوئی، نیب کالا قانون ختم چاہیے تھا، وزیراعظم	ختم کرنا چاہیے تھا ,	5
غلطی ہوئی، نیب کالا قانون ختم چاہیے تھا، وزیراعظم	لگانے سے شروع ہوئی ,	5
لارڈز ٹیسٹ کیلئے پاکستانی ٹیم 12 کھلاڑیوں اعلان	کو منتخب کرلیا گیا ,	1
لارڈز ٹیسٹ کیلئے پاکستانی ٹیم 12 کھلاڑیوں اعلان	علی بھی شامل ہیں ,	1
لارڈز ٹیسٹ کیلئے پاکستانی ٹیم 12 کھلاڑیوں اعلان	کا حصہ بنے گا ,	1
لارڈز ٹیسٹ کیلئے پاکستانی ٹیم 12 کھلاڑیوں اعلان	کو ثابت کردیا ہے ,	1
لارڈز ٹیسٹ کیلئے پاکستانی ٹیم 12 کھلاڑیوں اعلان	میں بھرپور پریکٹس کی ,	1
لارڈز ٹیسٹ کیلئے پاکستانی ٹیم 12 کھلاڑیوں اعلان	پر دباؤ زیادہ ہوگا ,	1
لارڈز ٹیسٹ کیلئے پاکستانی ٹیم 12 کھلاڑیوں اعلان	دباؤ میں نہ آئیں ,	1
لارڈز ٹیسٹ کیلئے پاکستانی ٹیم 12 کھلاڑیوں اعلان	پور صلاحیت رکھتی ہے ,	1
لارڈز ٹیسٹ کیلئے پاکستانی ٹیم 12 کھلاڑیوں اعلان	آپ پر یقین کریں ,	1
لارڈز ٹیسٹ کیلئے پاکستانی ٹیم 12 کھلاڑیوں اعلان	جمعرات سے شروع ہوگا ,	1
ن لیگ رکن صوبائی اسمبلی کنول نعمان استعفیٰ دیدیا	سے استعفیٰ دے دیا ,	5
ن لیگ رکن صوبائی اسمبلی کنول نعمان استعفیٰ دیدیا	حق نمک ادا کیا ,	5
ن لیگ رکن صوبائی اسمبلی کنول نعمان استعفیٰ دیدیا	وقت نہ دیا گیا ,	5
ن لیگ رکن صوبائی اسمبلی کنول نعمان استعفیٰ دیدیا	استعفیٰ دے رہی ہوں ,	5
ن لیگ رکن صوبائی اسمبلی کنول نعمان استعفیٰ دیدیا	شمولیت کا اعلان کیا ,	5
ن لیگ رکن صوبائی اسمبلی کنول نعمان استعفیٰ دیدیا	شمولیت اختیار کرچکے ہیں ,	5
ن لیگ رکن صوبائی اسمبلی کنول نعمان استعفیٰ دیدیا	میں شمولیت اختیار کی ,	5
ن لیگ رکن صوبائی اسمبلی کنول نعمان استعفیٰ دیدیا	میں شامل ہوچکے ہیں ,	5
ن لیگ رکن صوبائی اسمبلی کنول نعمان استعفیٰ دیدیا	کی نشست جیتی تھی ,	5
تحریک انصاف کور گروپ اجلاس شاہ محمود جہانگیر ترین آمنے	رہنما آمنے سامنے آگئے ,	5
تحریک انصاف کور گروپ اجلاس شاہ محمود جہانگیر ترین آمنے	رائے حسن نواز بنے ,	5
تحریک انصاف کور گروپ اجلاس شاہ محمود جہانگیر ترین آمنے	شرکت پر اعتراض ہے ,	5
تحریک انصاف کور گروپ اجلاس شاہ محمود جہانگیر ترین آمنے	اشارہ میری طرف ہے‘ ,	5
تحریک انصاف کور گروپ اجلاس شاہ محمود جہانگیر ترین آمنے	گھر چلے جائیں گے ,	5
تحریک انصاف کور گروپ اجلاس شاہ محمود جہانگیر ترین آمنے	کو منہ نہیں لگاتے ,	5
تحریک انصاف کور گروپ اجلاس شاہ محمود جہانگیر ترین آمنے	کرگھر چلا جاؤں گا‘ ,	5
تحریک انصاف کور گروپ اجلاس شاہ محمود جہانگیر ترین آمنے	الیکشن ہار جائے گی‘ ,	5
تحریک انصاف کور گروپ اجلاس شاہ محمود جہانگیر ترین آمنے	کا فیصلہ نہیں پڑھا‘ ,	5
تحریک انصاف کور گروپ اجلاس شاہ محمود جہانگیر ترین آمنے	اجلاس سے چلے گئے ,	5
تحریک انصاف کور گروپ اجلاس شاہ محمود جہانگیر ترین آمنے	ہٹانے کا اعلان کیا ,	5
تحریک انصاف کور گروپ اجلاس شاہ محمود جہانگیر ترین آمنے	معاملہ رفع دفع ہوا ,	5
تحریک انصاف کور گروپ اجلاس شاہ محمود جہانگیر ترین آمنے	میں ہی حل ہوگیا ,	5
تحریک انصاف کور گروپ اجلاس شاہ محمود جہانگیر ترین آمنے	مسترد کر دی گئی ,	5
تحریک انصاف کور گروپ اجلاس شاہ محمود جہانگیر ترین آمنے	میٹنگ چھوڑ کر گیا ,	5
تحریک انصاف کور گروپ اجلاس شاہ محمود جہانگیر ترین آمنے	ہم ایسا نہیں سمجھتے ,	5
تحریک انصاف کور گروپ اجلاس شاہ محمود جہانگیر ترین آمنے	بات ہی نہیں ہوئی ,	5
تحریک انصاف کور گروپ اجلاس شاہ محمود جہانگیر ترین آمنے	کی تردید کرتا ہوں ,	5
تحریک انصاف کور گروپ اجلاس شاہ محمود جہانگیر ترین آمنے	اور قابل مذمت ہیں ,	5
تحریک انصاف کور گروپ اجلاس شاہ محمود جہانگیر ترین آمنے	یکسو اور متحد ہے ,	5
تحریک انصاف کور گروپ اجلاس شاہ محمود جہانگیر ترین آمنے	اہم فیصلے کئے گئے ,	5
تحریک انصاف کور گروپ اجلاس شاہ محمود جہانگیر ترین آمنے	سفر کرنے والے ہیں ,	5
تحریک انصاف کور گروپ اجلاس شاہ محمود جہانگیر ترین آمنے	آزاد حیثیت میں لڑیں ,	5
سندھ اسمبلی مالی سال 19-2018 ابتدائی تین ماہ بجٹ منظوری	کی منظوری دے دی ,	5
سندھ اسمبلی مالی سال 19-2018 ابتدائی تین ماہ بجٹ منظوری	تحاریک مسترد کردی گئیں ,	5
سندھ اسمبلی مالی سال 19-2018 ابتدائی تین ماہ بجٹ منظوری	ایوان میں پیش کیں ,	5
سندھ اسمبلی مالی سال 19-2018 ابتدائی تین ماہ بجٹ منظوری	اسے مسترد کردیا گیا ,	5
سندھ اسمبلی مالی سال 19-2018 ابتدائی تین ماہ بجٹ منظوری	ایوان میں پیش کیا ,	5
سندھ اسمبلی مالی سال 19-2018 ابتدائی تین ماہ بجٹ منظوری	سے منظور کروائے گی ,	5
عمران خان ہاتھ وزیراعظم لکیر ہے، مولا بخش چانڈیو	کی لکیر نہیں ہے ,	5
عمران خان ہاتھ وزیراعظم لکیر ہے، مولا بخش چانڈیو	ایک لوہار کی ہوگی ,	5
عمران خان ہاتھ وزیراعظم لکیر ہے، مولا بخش چانڈیو	پر چل پڑے ہیں‘ ,	5
عمران خان ہاتھ وزیراعظم لکیر ہے، مولا بخش چانڈیو	کے قابل نہیں رہے ,	5
وفاقی کابینہ فاٹا خیبرپختونخوا انضمام آئینی ترمیم منظوری	کی منظوری دے دی ,	5
وفاقی کابینہ فاٹا خیبرپختونخوا انضمام آئینی ترمیم منظوری	ایجنڈا زیر غور آیا ,	5
وفاقی کابینہ فاٹا خیبرپختونخوا انضمام آئینی ترمیم منظوری	بھی منظوری دی گئی ,	5
وفاقی کابینہ فاٹا خیبرپختونخوا انضمام آئینی ترمیم منظوری	انضمام پر ناراض ہیں ,	5
وفاقی کابینہ فاٹا خیبرپختونخوا انضمام آئینی ترمیم منظوری	بھی منظور دی گئی ,	5
وفاقی کابینہ فاٹا خیبرپختونخوا انضمام آئینی ترمیم منظوری	منظوری دی گئی ہے ,	5
وفاقی کابینہ فاٹا خیبرپختونخوا انضمام آئینی ترمیم منظوری	بھی منظوری دی ہے ,	5
وفاقی کابینہ فاٹا خیبرپختونخوا انضمام آئینی ترمیم منظوری	پر کام کرے گا ,	5
وفاقی کابینہ فاٹا خیبرپختونخوا انضمام آئینی ترمیم منظوری	حقوق حاصل ہوں گے ,	5
وفاقی کابینہ فاٹا خیبرپختونخوا انضمام آئینی ترمیم منظوری	میں نمائندگی مل گئی ,	5
سندھ نگراں وزیر اعلیٰ ہوگا؟ حکومت اپوزیشن بیٹھک کل ہوگی	وزیراعلیٰ ہاؤس میں ہوگی ,	5
سندھ نگراں وزیر اعلیٰ ہوگا؟ حکومت اپوزیشن بیٹھک کل ہوگی	کے موقع پر ہوگی ,	5
سندھ نگراں وزیر اعلیٰ ہوگا؟ حکومت اپوزیشن بیٹھک کل ہوگی	سرور کورائی شامل ہیں ,	5
سندھ نگراں وزیر اعلیٰ ہوگا؟ حکومت اپوزیشن بیٹھک کل ہوگی	نام تجویز کرچکی ہے ,	5
سندھ نگراں وزیر اعلیٰ ہوگا؟ حکومت اپوزیشن بیٹھک کل ہوگی	معروف آرتھوپیڈک سرجن ہیں ,	5
مسلم لیگ (ن) عمران خان 100 دن ایجنڈا فیل قرار	فیل قرار دے دیا ,	5
مسلم لیگ (ن) عمران خان 100 دن ایجنڈا فیل قرار	پر شدید تنقید کی ,	5
مسلم لیگ (ن) عمران خان 100 دن ایجنڈا فیل قرار	لیے بھی عقل چاہیے ,	5
مسلم لیگ (ن) عمران خان 100 دن ایجنڈا فیل قرار	نے کچھ نہیں کیا ,	5
مسلم لیگ (ن) عمران خان 100 دن ایجنڈا فیل قرار	پھر واپس لے لیا ,	5
مسلم لیگ (ن) عمران خان 100 دن ایجنڈا فیل قرار	ہم مان جائیں گے ,	5
مسلم لیگ (ن) عمران خان 100 دن ایجنڈا فیل قرار	ممالک سے معاہدے کیے ,	5
مسلم لیگ (ن) عمران خان 100 دن ایجنڈا فیل قرار	سالانہ لاگت آئے گی ,	5
مسلم لیگ (ن) عمران خان 100 دن ایجنڈا فیل قرار	سے لاؤ گے بھائی؟ ,	5
پریانکا بنگلا دیش روہنگیا مہاجرین کیمپوں دورہ	کیمپوں کا دورہ کیا ,	8
پریانکا بنگلا دیش روہنگیا مہاجرین کیمپوں دورہ	دورہ کرتی رہتی ہیں ,	8
پریانکا بنگلا دیش روہنگیا مہاجرین کیمپوں دورہ	کیمپ کا دورہ کیا ,	8
پریانکا بنگلا دیش روہنگیا مہاجرین کیمپوں دورہ	ساتھ گھل مل گئیں ,	8
پریانکا بنگلا دیش روہنگیا مہاجرین کیمپوں دورہ	پر روشنی بھی ڈالی ,	8
پریانکا بنگلا دیش روہنگیا مہاجرین کیمپوں دورہ	کا دورہ کررہی ہیں ,	8
پریانکا بنگلا دیش روہنگیا مہاجرین کیمپوں دورہ	منتقل ہو رہے ہیں ,	8
پریانکا بنگلا دیش روہنگیا مہاجرین کیمپوں دورہ	کی سخت ضرورت ہے ,	8
پریانکا بنگلا دیش روہنگیا مہاجرین کیمپوں دورہ	ساتھ وقت گزارا تھا ,	8
پریانکا بنگلا دیش روہنگیا مہاجرین کیمپوں دورہ	تصویر بھی ہٹادی تھی ,	8
جنوبی افریقا ڈکیتی واردات 2 پاکستانی بھائی قتل	کو قتل کردیا گیا ,	3
جنوبی افریقا ڈکیتی واردات 2 پاکستانی بھائی قتل	کہ ایک زخمی ہوگیا ,	3
جنوبی افریقا ڈکیتی واردات 2 پاکستانی بھائی قتل	میں زیر تعلیم ہیں ,	3
جنوبی افریقا ڈکیتی واردات 2 پاکستانی بھائی قتل	کہ تایا زخمی ہیں ,	3
جنوبی افریقا ڈکیتی واردات 2 پاکستانی بھائی قتل	کے سابق کھلاڑی تھے ,	3
جنوبی افریقا ڈکیتی واردات 2 پاکستانی بھائی قتل	میں زیر علاج ہے ,	3
جنوبی افریقا ڈکیتی واردات 2 پاکستانی بھائی قتل	انہیں پاکستان لایا جائےگا ,	3
ایم کیوایم اب دہشت گرد ونگ رہا وزیراعلیٰ سندھ	کوئی کلاس نہیں لیتا ,	5
ایم کیوایم اب دہشت گرد ونگ رہا وزیراعلیٰ سندھ	کو شرم آنی چاہیے ,	5
ایم کیوایم اب دہشت گرد ونگ رہا وزیراعلیٰ سندھ	کو نکال دیا ہے ,	5
ایم کیوایم اب دہشت گرد ونگ رہا وزیراعلیٰ سندھ	جن سے نجات ملی ,	5
ایم کیوایم اب دہشت گرد ونگ رہا وزیراعلیٰ سندھ	شور شرابا کیا گیا ,	5
ایم کیوایم اب دہشت گرد ونگ رہا وزیراعلیٰ سندھ	کوئی کلاس نہیں لیتا ,	5
کراچی مرغی قیمتوں کمی	روپے فی کلو ہوگیا ,	12
کراچی مرغی قیمتوں کمی	روپے فی کلو پرآگئی ,	12
کراچی مرغی قیمتوں کمی	روپے فی کلو ہوگیا ,	12
ورلڈ کپ قبل نامور فرانسیسی فٹبالر پال پوگبا عمرہ ادائیگی	سے بھی شیئر کیا ,	1
ورلڈ کپ قبل نامور فرانسیسی فٹبالر پال پوگبا عمرہ ادائیگی	کھڑا دیکھا جاسکتا ہے ,	1
ورلڈ کپ قبل نامور فرانسیسی فٹبالر پال پوگبا عمرہ ادائیگی	جذبات بیان نہیں کرسکتا ,	1
ورلڈ کپ قبل نامور فرانسیسی فٹبالر پال پوگبا عمرہ ادائیگی	یہاں ضرور آئیں گے ,	1
پی تباہ کراچی کرچی کرچی ہوگیا نیب پوچھنا چاہیے شہبازشریف	ان سے پوچھنا چاہیے ,	5
پی تباہ کراچی کرچی کرچی ہوگیا نیب پوچھنا چاہیے شہبازشریف	جات قائم کیے ہیں ,	5
پی تباہ کراچی کرچی کرچی ہوگیا نیب پوچھنا چاہیے شہبازشریف	وہی انہیں چلارہی ہیں ,	5
پی تباہ کراچی کرچی کرچی ہوگیا نیب پوچھنا چاہیے شہبازشریف	پر کچھ رحم کرو ,	5
پی تباہ کراچی کرچی کرچی ہوگیا نیب پوچھنا چاہیے شہبازشریف	بری طرح ناکام ہوا ,	5
پی تباہ کراچی کرچی کرچی ہوگیا نیب پوچھنا چاہیے شہبازشریف	کی خدمت کریں گے ,	5
پی تباہ کراچی کرچی کرچی ہوگیا نیب پوچھنا چاہیے شہبازشریف	کوئی کام نہیں کیا ,	5
پی تباہ کراچی کرچی کرچی ہوگیا نیب پوچھنا چاہیے شہبازشریف	پر پکڑ ہونی چاہیے ,	5
پی تباہ کراچی کرچی کرچی ہوگیا نیب پوچھنا چاہیے شہبازشریف	رائے سے اتفاق کریں ,	5
کراچی افطاری اوقات گاڑیوں سامان چوری گروہ سرگرم	والا گروہ سرگرم ہوگیا ,	5
کراچی افطاری اوقات گاڑیوں سامان چوری گروہ سرگرم	نیوز نے حاصل کرلی ,	5
کراچی افطاری اوقات گاڑیوں سامان چوری گروہ سرگرم	سسٹم کو نکال لیا ,	5
کراچی افطاری اوقات گاڑیوں سامان چوری گروہ سرگرم	نکال کر فرار ہوگیا ,	5
کراچی افطاری اوقات گاڑیوں سامان چوری گروہ سرگرم	یہ پانچویں واردات ہے ,	5
نوازشریف سابق جج بیورکریٹ بطور نگراں وزیراعظم تقرر چاہتے، ذرائع	نام پراتفاق نہیں چاہتے ,	6
نوازشریف سابق جج بیورکریٹ بطور نگراں وزیراعظم تقرر چاہتے، ذرائع	کا عندیہ دیا ہے ,	6
نوازشریف سابق جج بیورکریٹ بطور نگراں وزیراعظم تقرر چاہتے، ذرائع	لیے وقت مانگا ہے ,	6
نوازشریف سابق جج بیورکریٹ بطور نگراں وزیراعظم تقرر چاہتے، ذرائع	لیے وقت مانگا ہے ,	6
نوازشریف سابق جج بیورکریٹ بطور نگراں وزیراعظم تقرر چاہتے، ذرائع	کے نام پیش کیےہیں ,	6
شوئتا بچن والد امیتابھ اسکرین ڈیبیو کیلئے تیار	ساتھ نظر آئیں گی ,	8
شوئتا بچن والد امیتابھ اسکرین ڈیبیو کیلئے تیار	جلوہ گر نہیں ہوئیں ,	8
شوئتا بچن والد امیتابھ اسکرین ڈیبیو کیلئے تیار	میں نظر آرہے ہیں ,	8
شوئتا بچن والد امیتابھ اسکرین ڈیبیو کیلئے تیار	دکھائی دے رہی ہیں ,	8
شوئتا بچن والد امیتابھ اسکرین ڈیبیو کیلئے تیار	امیتابھ بچن ہوں گے ,	8
شوئتا بچن والد امیتابھ اسکرین ڈیبیو کیلئے تیار	ایمبیسڈر امیتابھ بچن ہیں ,	8
شوئتا بچن والد امیتابھ اسکرین ڈیبیو کیلئے تیار	دیکھے جا سکیں گے ,	8
شوئتا بچن والد امیتابھ اسکرین ڈیبیو کیلئے تیار	سب سے بہترین ہیں ,	8
افغان صوبہ غزنی طالبان حملوں افسران سمیت 14 پولیس اہلکار ہلاک	14 اہلکار ہلاک ہوگئے ,	4
افغان صوبہ غزنی طالبان حملوں افسران سمیت 14 پولیس اہلکار ہلاک	کو نشانہ بنایا گیا ,	4
افغان صوبہ غزنی طالبان حملوں افسران سمیت 14 پولیس اہلکار ہلاک	و اہلکار ہلاک ہوگئے ,	4
افغان صوبہ غزنی طالبان حملوں افسران سمیت 14 پولیس اہلکار ہلاک	حاجی برکت شامل ہیں ,	4
افغان صوبہ غزنی طالبان حملوں افسران سمیت 14 پولیس اہلکار ہلاک	اہلکار زخمی بھی ہوئے ,	4
افغان صوبہ غزنی طالبان حملوں افسران سمیت 14 پولیس اہلکار ہلاک	یرغمال بنالیا گیا ہے ,	4
کوشش نگراں وزیراعظم معاملہ پارلیمنٹ حل ہو خورشید شاہ	ذریعے ہی حل ہو ,	5
کوشش نگراں وزیراعظم معاملہ پارلیمنٹ حل ہو خورشید شاہ	فیصلہ کیا گیا ہے ,	5
کوشش نگراں وزیراعظم معاملہ پارلیمنٹ حل ہو خورشید شاہ	پرمزید غور کرنا چاہیے ,	5
کوشش نگراں وزیراعظم معاملہ پارلیمنٹ حل ہو خورشید شاہ	وہ نام آجائے گا ,	5
کوشش نگراں وزیراعظم معاملہ پارلیمنٹ حل ہو خورشید شاہ	وہ مان لیں گے ,	5
کوشش نگراں وزیراعظم معاملہ پارلیمنٹ حل ہو خورشید شاہ	بیوکریٹس رہ چکے ہیں ,	5
فٹبال فیڈریشن برازیلین کوچ برازیلین ٹرینر خدمات کرلیں	بھی خدمات حاصل کرلیں ,	1
فٹبال فیڈریشن برازیلین کوچ برازیلین ٹرینر خدمات کرلیں	کو تربیت دیں گے ,	1
فٹبال فیڈریشن برازیلین کوچ برازیلین ٹرینر خدمات کرلیں	ٹپس دے رہے ہیں ,	1
فٹبال فیڈریشن برازیلین کوچ برازیلین ٹرینر خدمات کرلیں	انجام دے چکے ہیں ,	1
فٹبال فیڈریشن برازیلین کوچ برازیلین ٹرینر خدمات کرلیں	مدعو کیا جائے گا ,	1
الیکشن 2018 پر20 ارب زائد اخراجات آئیں گے، ابتدائی تخمینہ	کا ابتدائی تخمینہ لگالیا ,	5
الیکشن 2018 پر20 ارب زائد اخراجات آئیں گے، ابتدائی تخمینہ	دیگر اخراجات شامل ہیں ,	5
الیکشن 2018 پر20 ارب زائد اخراجات آئیں گے، ابتدائی تخمینہ	تخمینہ لگایا گیا ہے ,	5
الیکشن 2018 پر20 ارب زائد اخراجات آئیں گے، ابتدائی تخمینہ	آنے کا امکان ہے ,	5
الیکشن 2018 پر20 ارب زائد اخراجات آئیں گے، ابتدائی تخمینہ	تخمینہ لگایا گیا ہے ,	5
الیکشن 2018 پر20 ارب زائد اخراجات آئیں گے، ابتدائی تخمینہ	فراہم کر رہا ہے ,	5
الیکشن 2018 پر20 ارب زائد اخراجات آئیں گے، ابتدائی تخمینہ	تجویز دی گئی ہے ,	5
خاندان بیٹی معیوب سمجھا جاتا، ثانیہ مرزا	معیوب نہیں سمجھا جاتا ,	1
خاندان بیٹی معیوب سمجھا جاتا، ثانیہ مرزا	میڈیا پر سنائی تھی ,	1
خاندان بیٹی معیوب سمجھا جاتا، ثانیہ مرزا	سے لیا گیا ہے ,	1
خاندان بیٹی معیوب سمجھا جاتا، ثانیہ مرزا	خاندان کا چراغ ہوگا ,	1
خاندان بیٹی معیوب سمجھا جاتا، ثانیہ مرزا	مختلف برتاؤ کیا گیا ,	1
خاندان بیٹی معیوب سمجھا جاتا، ثانیہ مرزا	نام بھی لگائے گا ,	1
خاندان بیٹی معیوب سمجھا جاتا، ثانیہ مرزا	لگانے پر فخر ہے ,	1
خاندان بیٹی معیوب سمجھا جاتا، ثانیہ مرزا	حتمی فیصلہ نہیں ہوا ,	1
انگلینڈ خلاف ٹیسٹ قبل حسن علی انجری شکار	انجری کا شکار ہوگئے ,	1
انگلینڈ خلاف ٹیسٹ قبل حسن علی انجری شکار	میں 3 ٹانکے آئے ,	1
انگلینڈ خلاف ٹیسٹ قبل حسن علی انجری شکار	کا حصہ ہوں گے ,	1
انگلینڈ خلاف ٹیسٹ قبل حسن علی انجری شکار	مانیٹر کیا جارہا ہے ,	1
انگلینڈ خلاف ٹیسٹ قبل حسن علی انجری شکار	تین بجے شروع ہوگا ,	1
ٹیکساس فائرنگ جاں بحق طالبہ سبیکا میت پاکستان واپسی	پہنچنے کا امکان ہے ,	3
ٹیکساس فائرنگ جاں بحق طالبہ سبیکا میت پاکستان واپسی	تاخیر کا شکار ہوئی ,	3
ٹیکساس فائرنگ جاں بحق طالبہ سبیکا میت پاکستان واپسی	تعداد میں شرکت کی ,	3
ٹیکساس فائرنگ جاں بحق طالبہ سبیکا میت پاکستان واپسی	میں کی جائے گی ,	3
ٹیکساس فائرنگ جاں بحق طالبہ سبیکا میت پاکستان واپسی	تعین نہیں کیا گیا ,	3
ٹیکساس فائرنگ جاں بحق طالبہ سبیکا میت پاکستان واپسی	وطن واپس آنا تھا ,	3
ٹیکساس فائرنگ جاں بحق طالبہ سبیکا میت پاکستان واپسی	غم سے نڈھال ہیں ,	3
ٹیکساس فائرنگ جاں بحق طالبہ سبیکا میت پاکستان واپسی	سے وہ چل بسیں ,	3
ٹیکساس فائرنگ جاں بحق طالبہ سبیکا میت پاکستان واپسی	10 زخمی ہوئے تھے ,	3
ٹیکساس فائرنگ جاں بحق طالبہ سبیکا میت پاکستان واپسی	کا طالب علم ہے ,	3
قطری خاندان کاروبار شریک رہا، نواز شریف عدالت بیان	خود شریک نہیں رہا ,	5
قطری خاندان کاروبار شریک رہا، نواز شریف عدالت بیان	عدالت میں موجود رہے ,	5
قطری خاندان کاروبار شریک رہا، نواز شریف عدالت بیان	کے جواب دیے تھے ,	5
قطری خاندان کاروبار شریک رہا، نواز شریف عدالت بیان	سوالات کے جواب دیے ,	5
قطری خاندان کاروبار شریک رہا، نواز شریف عدالت بیان	بیان ریکارڈ نہیں کیا ,	5
قطری خاندان کاروبار شریک رہا، نواز شریف عدالت بیان	قابل قبول شہادت نہیں ,	5
قطری خاندان کاروبار شریک رہا، نواز شریف عدالت بیان	میرا کوئی تعلق نہیں ,	5
قطری خاندان کاروبار شریک رہا، نواز شریف عدالت بیان	نہیں بھیجا جائے گا ,	5
قطری خاندان کاروبار شریک رہا، نواز شریف عدالت بیان	بھی کر سکتے تھے ,	5
قطری خاندان کاروبار شریک رہا، نواز شریف عدالت بیان	سے مخالفت رکھتے ہیں ,	5
قطری خاندان کاروبار شریک رہا، نواز شریف عدالت بیان	جرم سے تعلق نہیں ,	5
قطری خاندان کاروبار شریک رہا، نواز شریف عدالت بیان	آیا تو معلوم نہیں ,	5
قطری خاندان کاروبار شریک رہا، نواز شریف عدالت بیان	استعمال نہیں کیا جاسکتا ,	5
قطری خاندان کاروبار شریک رہا، نواز شریف عدالت بیان	قابل قبول شہادت نہیں ,	5
قطری خاندان کاروبار شریک رہا، نواز شریف عدالت بیان	معاملات کا پتہ نہیں ,	5
قطری خاندان کاروبار شریک رہا، نواز شریف عدالت بیان	کوئی تعلق نہیں ہے ,	5
قطری خاندان کاروبار شریک رہا، نواز شریف عدالت بیان	حقوق کے خلاف ہے ,	5
قطری خاندان کاروبار شریک رہا، نواز شریف عدالت بیان	گیا بیان جانبدارانہ تھا ,	5
قطری خاندان کاروبار شریک رہا، نواز شریف عدالت بیان	ٹرسٹ کی تصدیق کی ,	5
قطری خاندان کاروبار شریک رہا، نواز شریف عدالت بیان	کوئی تصور موجود نہیں ,	5
قطری خاندان کاروبار شریک رہا، نواز شریف عدالت بیان	لیے ہچکچاہٹ ظاہر کی ,	5
قطری خاندان کاروبار شریک رہا، نواز شریف عدالت بیان	نشاندہی بھی نہیں کی ,	5
قطری خاندان کاروبار شریک رہا، نواز شریف عدالت بیان	استعمال نہیں کیا جاسکتا ,	5
قطری خاندان کاروبار شریک رہا، نواز شریف عدالت بیان	خود ذمہ دار ہیں ,	5
قطری خاندان کاروبار شریک رہا، نواز شریف عدالت بیان	مدد لی جاسکتی ہے ,	5
قطری خاندان کاروبار شریک رہا، نواز شریف عدالت بیان	حصہ بنا لیا جائے ,	5
قطری خاندان کاروبار شریک رہا، نواز شریف عدالت بیان	سے تیار کیا ہے ,	5
قطری خاندان کاروبار شریک رہا، نواز شریف عدالت بیان	تو گزشتہ روز کرلیتے ,	5
قطری خاندان کاروبار شریک رہا، نواز شریف عدالت بیان	بیان پڑھنا شروع کیا ,	5
قطری خاندان کاروبار شریک رہا، نواز شریف عدالت بیان	بیان قلمبند کرائیں گے ,	5
قطری خاندان کاروبار شریک رہا، نواز شریف عدالت بیان	اور نامناسب قرار دیا ,	5
قطری خاندان کاروبار شریک رہا، نواز شریف عدالت بیان	فیصلہ نہ دیا جائے ,	5
قطری خاندان کاروبار شریک رہا، نواز شریف عدالت بیان	ٹی رپورٹ پر پڑے ,	5
قطری خاندان کاروبار شریک رہا، نواز شریف عدالت بیان	انویسمنٹ سے متعلق ہیں ,	5
قطری خاندان کاروبار شریک رہا، نواز شریف عدالت بیان	کو ملزم ٹھہرایا گیا ,	5
قطری خاندان کاروبار شریک رہا، نواز شریف عدالت بیان	نامزد کیا گیا ہے ,	5
قطری خاندان کاروبار شریک رہا، نواز شریف عدالت بیان	کیس الگ کرچکی ہے ,	5
قطری خاندان کاروبار شریک رہا، نواز شریف عدالت بیان	قرار دیا گیا ہے ,	5
قطری خاندان کاروبار شریک رہا، نواز شریف عدالت بیان	(ر) صفدر نامزد ہیں ,	5
کراچی سورج آج آگ برساتا رہا، پارہ 43 ڈگری پہنچ	45 ڈگری تک جاپہنچا ,	5
کراچی سورج آج آگ برساتا رہا، پارہ 43 ڈگری پہنچ	ہونے کا امکان ہے ,	5
کراچی سورج آج آگ برساتا رہا، پارہ 43 ڈگری پہنچ	امتحانات ملتوی کردیے گئے ,	5
کراچی سورج آج آگ برساتا رہا، پارہ 43 ڈگری پہنچ	تناسب 4 فیصد تھا ,	5
کراچی سورج آج آگ برساتا رہا، پارہ 43 ڈگری پہنچ	میں کمی متوقع ہے ,	5
کراچی سورج آج آگ برساتا رہا، پارہ 43 ڈگری پہنچ	گریڈ ریکارڈ کیا گیا ,	5
کراچی سورج آج آگ برساتا رہا، پارہ 43 ڈگری پہنچ	کا شکار ہوسکتے ہیں ,	5
کراچی سورج آج آگ برساتا رہا، پارہ 43 ڈگری پہنچ	سے ٹھنڈک پہنچائی جاسکے ,	5
کراچی سورج آج آگ برساتا رہا، پارہ 43 ڈگری پہنچ	کا شکار ہوسکتا ہے ,	5
کراچی سورج آج آگ برساتا رہا، پارہ 43 ڈگری پہنچ	احتیاطی تدابیر اختیار کریں ,	5
نواز شریف بھارت رقم منتقلی الزام قائمہ کمیٹی آج اجلاس منسوخ	باعث منسوخ کردیا گیا ,	5
نواز شریف بھارت رقم منتقلی الزام قائمہ کمیٹی آج اجلاس منسوخ	طلب کیا گیا تھا ,	5
نواز شریف بھارت رقم منتقلی الزام قائمہ کمیٹی آج اجلاس منسوخ	دوبارہ طلب کیا تھا ,	5
نواز شریف بھارت رقم منتقلی الزام قائمہ کمیٹی آج اجلاس منسوخ	اجلاس منسوخ کردیا گیا ,	5
نواز شریف بھارت رقم منتقلی الزام قائمہ کمیٹی آج اجلاس منسوخ	کا حکم دیا تھا ,	5
نواز شریف بھارت رقم منتقلی الزام قائمہ کمیٹی آج اجلاس منسوخ	بھارت بھجوائی گئی تھی ,	5
نواز شریف بھارت رقم منتقلی الزام قائمہ کمیٹی آج اجلاس منسوخ	بھارت بھجوائی گئی تھی ,	5
نواز شریف بھارت رقم منتقلی الزام قائمہ کمیٹی آج اجلاس منسوخ	پاکستان کو نقصان ہوا ,	5
نواز شریف بھارت رقم منتقلی الزام قائمہ کمیٹی آج اجلاس منسوخ	2016 میں موجود ہے ,	5
نواز شریف بھارت رقم منتقلی الزام قائمہ کمیٹی آج اجلاس منسوخ	متعلق خبریں غلط ہیں ,	5
نواز شریف بھارت رقم منتقلی الزام قائمہ کمیٹی آج اجلاس منسوخ	کا ذکر نہیں ہے ,	5
نواز شریف بھارت رقم منتقلی الزام قائمہ کمیٹی آج اجلاس منسوخ	کا استعمال کیا تھا ,	5
نواز شریف بھارت رقم منتقلی الزام قائمہ کمیٹی آج اجلاس منسوخ	کی تردید کردی تھی ,	5
نگراں وزیراعظم نام حکومت اپوزیشن اتفاق ہوسکا	بے نتیجہ ختم ہوگئی ,	5
نگراں وزیراعظم نام حکومت اپوزیشن اتفاق ہوسکا	نگراں وزیراعظم کون ہوگا ,	5
نگراں وزیراعظم نام حکومت اپوزیشن اتفاق ہوسکا	ذریعے ہی حل ہو ,	5
نگراں وزیراعظم نام حکومت اپوزیشن اتفاق ہوسکا	نام تجویز کرے گی ,	5
نگراں وزیراعظم نام حکومت اپوزیشن اتفاق ہوسکا	اتفاق رائے نہ ہوسکا ,	5
نگراں وزیراعظم نام حکومت اپوزیشن اتفاق ہوسکا	ہاؤس سے روانہ ہوگئے ,	5
نگراں وزیراعظم نام حکومت اپوزیشن اتفاق ہوسکا	مزید وقت مانگا ہے ,	5
نگراں وزیراعظم نام حکومت اپوزیشن اتفاق ہوسکا	لیے وقت مانگا ہے ,	5
نگراں وزیراعظم نام حکومت اپوزیشن اتفاق ہوسکا	اعلان کردیا جائے گا ,	5
نگراں وزیراعظم نام حکومت اپوزیشن اتفاق ہوسکا	شمشاد اختر شامل ہیں ,	5
نگراں وزیراعظم نام حکومت اپوزیشن اتفاق ہوسکا	کا نام مسترد کردیا ,	5
نگراں وزیراعظم نام حکومت اپوزیشن اتفاق ہوسکا	بھی سامنے آچکے ہیں ,	5
نگراں وزیراعظم نام حکومت اپوزیشن اتفاق ہوسکا	نام شامل نہیں ہے ,	5
نگراں وزیراعظم نام حکومت اپوزیشن اتفاق ہوسکا	ذمہ داریاں سنھالے گی ,	5
نگراں وزیراعظم نام حکومت اپوزیشن اتفاق ہوسکا	نامزد کردیا جاتا ہے ,	5
نگراں وزیراعظم نام حکومت اپوزیشن اتفاق ہوسکا	نگراں وزیراعظم کرتا ہے ,	5
وزیراعظم کرنل سہیل عابد شہید گھر آمد	خانہ سے تعزیت کی ,	5
وزیراعظم کرنل سہیل عابد شہید گھر آمد	فاتحہ خوانی بھی کی ,	5
وزیراعظم کرنل سہیل عابد شہید گھر آمد	لیے باعثِ فخر ہیں ,	5
وزیراعظم کرنل سہیل عابد شہید گھر آمد	میں لکھا جائے گا ,	5
وزیراعظم کرنل سہیل عابد شہید گھر آمد	دہشت گرد ہلاک ہوئے ,	5
وزیراعظم کرنل سہیل عابد شہید گھر آمد	جوان زخمی ہوگئے تھے ,	5
27.3 فیصد افراد نواز شریف کارکردگی اوسط درجے قرار دی، سروے	سروے رپورٹ جاری کردی ,	5
27.3 فیصد افراد نواز شریف کارکردگی اوسط درجے قرار دی، سروے	بہتر قرار دے دی ,	5
27.3 فیصد افراد نواز شریف کارکردگی اوسط درجے قرار دی، سروے	کارکردگی اوسط درجےکی رہی ,	5
27.3 فیصد افراد نواز شریف کارکردگی اوسط درجے قرار دی، سروے	ناقص قرار دے دیا ,	5
27.3 فیصد افراد نواز شریف کارکردگی اوسط درجے قرار دی، سروے	کی قرار دے دی ,	5
27.3 فیصد افراد نواز شریف کارکردگی اوسط درجے قرار دی، سروے	درجے کی قرار دیا ,	5
منظور وٹو مخدوم احمد محمود پی پی پی ٹکٹ الیکشن لڑیں گے، شاہ محمود دعویٰ	الیکشن نہیں لڑیں گے ,	5
منظور وٹو مخدوم احمد محمود پی پی پی ٹکٹ الیکشن لڑیں گے، شاہ محمود دعویٰ	قابل قبول نہیں ہیں ,	5
منظور وٹو مخدوم احمد محمود پی پی پی ٹکٹ الیکشن لڑیں گے، شاہ محمود دعویٰ	لیکن آصف زرداری نہیں ,	5
منظور وٹو مخدوم احمد محمود پی پی پی ٹکٹ الیکشن لڑیں گے، شاہ محمود دعویٰ	کی پارٹی بن گئی ,	5
منظور وٹو مخدوم احمد محمود پی پی پی ٹکٹ الیکشن لڑیں گے، شاہ محمود دعویٰ	کو اعتراض نہ ہو ,	5
منظور وٹو مخدوم احمد محمود پی پی پی ٹکٹ الیکشن لڑیں گے، شاہ محمود دعویٰ	فیصلہ خود کرنا چاہیے ,	5
منظور وٹو مخدوم احمد محمود پی پی پی ٹکٹ الیکشن لڑیں گے، شاہ محمود دعویٰ	محدود کردی گئی ہے ,	5
منظور وٹو مخدوم احمد محمود پی پی پی ٹکٹ الیکشن لڑیں گے، شاہ محمود دعویٰ	کہ اعتراض آجائے گا ,	5
منظور وٹو مخدوم احمد محمود پی پی پی ٹکٹ الیکشن لڑیں گے، شاہ محمود دعویٰ	پیش کیا جارہا ہے ,	5
منظور وٹو مخدوم احمد محمود پی پی پی ٹکٹ الیکشن لڑیں گے، شاہ محمود دعویٰ	پی حکومت میں رہی ,	5
منظور وٹو مخدوم احمد محمود پی پی پی ٹکٹ الیکشن لڑیں گے، شاہ محمود دعویٰ	کرنے میں ناکام رہی ,	5
منظور وٹو مخدوم احمد محمود پی پی پی ٹکٹ الیکشن لڑیں گے، شاہ محمود دعویٰ	کی تصویر نہیں لگاتے ,	5
منظور وٹو مخدوم احمد محمود پی پی پی ٹکٹ الیکشن لڑیں گے، شاہ محمود دعویٰ	کے ساتھ ہوجائے گا ,	5
منظور وٹو مخدوم احمد محمود پی پی پی ٹکٹ الیکشن لڑیں گے، شاہ محمود دعویٰ	ہی بند کردیا گیا ,	5
منظور وٹو مخدوم احمد محمود پی پی پی ٹکٹ الیکشن لڑیں گے، شاہ محمود دعویٰ	کا پلان پیش کریں ,	5
منظور وٹو مخدوم احمد محمود پی پی پی ٹکٹ الیکشن لڑیں گے، شاہ محمود دعویٰ	تک بجلی آرہی تھی ,	5
منظور وٹو مخدوم احمد محمود پی پی پی ٹکٹ الیکشن لڑیں گے، شاہ محمود دعویٰ	مطابق جماعت چلتی ہے ,	5
منظور وٹو مخدوم احمد محمود پی پی پی ٹکٹ الیکشن لڑیں گے، شاہ محمود دعویٰ	آکر پارٹی ختم کردی ,	5
منظور وٹو مخدوم احمد محمود پی پی پی ٹکٹ الیکشن لڑیں گے، شاہ محمود دعویٰ	کوئی خلائی مخلوق نہیں ,	5
[truncated: 101,962 more rows]
